# Supplementary material for: Meta-QTLs and candidate genes for stripe rust resistance in wheat
Source: Sci Rep. 2021 Nov 25;11:22923. doi: 10.1038/s41598-021-02049-w (PMC8617266; doi:10.1038/s41598-021-02049-w)
Supplement: Supplementary file 1 — Supplementary Information. [file 41598_2021_2049_MOESM1_ESM.xlsx]

## Sheet: Table S1
Table S1 Summary of 353 original QTLs that were used for conductiong meta-QTL analysis
QTLs	Resistance type	Chromosome name	Cross	Marker interval	Traits	Position (CI)	LOD	R2	Population type	Population size	Method	Pathotypes used	References*
QYr.hbau-1BL	APR	1BL	Mianyang351-15 × Zhengzhou5389	AX-110946149 - Lr46/Yr29	DS	29.55 (29-30.1)	20.6	16.7	RIL	150	IciM	CYR32 and CYR33	Gebrewahid et al 2020b
QYr.hbau-1DL	APR	1DL	Mianyang351-15 × Zhengzhou5389	AX-111135128 - AX-111085909	DS	23.05 (22.5-23.6)	10	12.7	RIL	150	IciM	CYR32 and CYR33	Gebrewahid et al 2020b
QYr.hbau-2AS	APR	2AS	Mianyang351-15 × Zhengzhou5389	Lr37/Yr17 - AX-111661031	DS	5.6 (4.5-6.7)	21.2	17.2	RIL	150	IciM	CYR32 and CYR33	Gebrewahid et al 2020b
QYr.hbau-2DS	APR	2DS	Mianyang351-15 × Zhengzhou5389	AX-109486828 - AX-109403444	DS	11.95 (11.4-12.5)	7.5	9.9	RIL	150	IciM	CYR32 and CYR33	Gebrewahid et al 2020b
QYr.hbau-3AS	APR	3AS	Mianyang351-15 × Zhengzhou5389	AX-111491666 - AX-110551014	DS	14.05 (13.6-14.5)	4.5	7.1	RIL	150	IciM	CYR32 and CYR33	Gebrewahid et al 2020b
QYr.hbau-3DL	APR	3DL	Mianyang351-15 × Zhengzhou5389	AX-109333872 - AX-108884636	DS	15.8 (15.4-16.2)	3.7	4.4	RIL	150	IciM	CYR32 and CYR33	Gebrewahid et al 2020b
QYr.hbau-7BL	APR	7BL	Mianyang351-15 × Zhengzhou5389	AX-108959083 - Lr68	DS	27.1 (26.9-27.3)	10.5	18.2	RIL	150	IciM	CYR32 and CYR33	Gebrewahid et al 2020b
QYr.hebau-1AL	APR	1AL	Fuyu 3 × Zhengzhou 5389	AX-109403007 - AX-110502416	DS	5.85 (5.2-6.5)	7.9	2.8	RIL	147	IciM	CYR32 and CYR33	Gebrewahid et al 2020a
QYr.hebau-1BL	APR	1BL	Fuyu 3 × Zhengzhou 5389	AX-109898596 - AX-109273019	DS	56.15 (55.7-56.6)	6.6	21.6	RIL	147	IciM	CYR32 and CYR33	Gebrewahid et al 2020a
QYr.hebau-2AS	APR	2AS	Fuyu 3 × Zhengzhou 5389	AX-111018125–AX-110099691	DS	17 (16.5-17.5)	8.4	9.3	RIL	147	IciM	CYR32 and CYR33	Gebrewahid et al 2020a
QYr.hebau-2BS	APR	2BS	Fuyu 3 × Zhengzhou 5389	AX-110578293 - AX-111507209	DS	49.8 (49.2-50.4)	7.09	12.6	RIL	147	IciM	CYR32 and CYR33	Gebrewahid et al 2020a
QYr.hebau-3AL	APR	3AL	Fuyu 3 × Zhengzhou 5389	AX-111087037 - AX-110964176	DS	13.1 (12.6-13.6)	3.9	8.9	RIL	147	IciM	CYR32 and CYR33	Gebrewahid et al 2020a
QYr.hebau-4AL	APR	4AL	Fuyu 3 × Zhengzhou 5389	AX-109373210 - AX-109366086	DS	87.8 (87.3-88.3)	3.3	3.5	RIL	147	IciM	CYR32 and CYR33	Gebrewahid et al 2020a
QYr.hebau-4BS	APR	4BS	Fuyu 3 × Zhengzhou 5389	AX-108730259 - AX-110740087	DS	11.05 (10.5-11.6)	3.4	16.2	RIL	147	IciM	CYR32 and CYR33	Gebrewahid et al 2020a
QYr.hebau-5AL	APR	5AL	Fuyu 3 × Zhengzhou 5389	AX-109446853 - AX-111495975	DS	39.85 (39.7-40)	3	5.1	RIL	147	IciM	CYR32 and CYR33	Gebrewahid et al 2020a
QYr.hebau-6DL	APR	6DL	Fuyu 3 × Zhengzhou 5389	AX-108848475 - AX-109273869	DS	12.95 (12.1-13.8)	12	22.6	RIL	147	IciM	CYR32 and CYR33	Gebrewahid et al 2020a
QYr.hebau-7BL	APR	7BL	Fuyu 3 × Zhengzhou 5389	wms577 - barc1073	DS	112 (111.2-112.8)	4.5	21.9	RIL	147	IciM	CYR32 and CYR33	Gebrewahid et al 2020a
QYr.hebau-7DL	APR	7DL	Fuyu 3 × Zhengzhou 5389	AX-110938697 - AX-111591751	DS	30.05 (29.7-30.4)	13	19.6	RIL	147	IciM	CYR32 and CYR33	Gebrewahid et al 2020a
QYrPI181410.wgp-1BL	HTAP	1BL	Avocet S (AvS) × PI 181410	IWB6507 - IWB72918	AUDPC,IT	162 (159-165)	6.4	10.5	RIL	170	SMA/CIM	PSTv-4 PSTv-14	Liu et al 2020
QYrAvS.wgp-2BL	HTAP	2BL	AvS × PI 181410	IWB51607 - IWB47487	AUDPC,IT	113.5 (109-118)	4	7.2	RIL	170	SMA/CIM	PSTv-4 PSTv-14	Liu et al 2020
QYrAvS.wgp-2BS	HTAP	2BS	AvS × PI 181410	IWB13249 - IWB11101	AUDPC,IT	16 (12-20)	3.1	5.6	RIL	170	SMA/CIM	PSTv-4 PSTv-14	Liu et al 2020
QYrPI181410.wgp-4AS	ASR	4AS	AvS × PI 181410	IWB57099 - IWB6643	AUDPC,IT	38.25 (37.9-38.6)	3.3	11.2	RIL	170	SMA/CIM	PSTv-4 PSTv-14	Liu et al 2020
QYrPI181410.wgp-4BL	HTAP	4BL	AvS × PI 181410	IWB80 - IWB51659	AUDPC,IT	70.5 (68-73)	15.1	50	RIL	170	SMA/CIM	PSTv-4 PSTv-14	Liu et al 2020
QYrPI181410.wgp-5AS	HTAP	5AS	AvS × PI 181410	IWB10594 - IWB7246	AUDPC,IT	4 (0-8)	3.4	4.2	RIL	170	SMA/CIM	PSTv-4 PSTv-14	Liu et al 2020
QYrPI181410.wgp-5BL.1	ASR	5BL	AvS × PI 181410	IWB34702 - IWB5907	AUDPC,IT	208.45 (204.4-212.5)	4.7	15.1	RIL	170	SMA/CIM	PSTv-4 PSTv-14	Liu et al 2020
QYrPI181410.wgp-5BL.2	HTAP	5BL	AvS × PI 181410	IWB59968 - IWB20628	AUDPC,IT	312 (307-317)	4.8	17.3	RIL	170	SMA/CIM	PSTv-4 PSTv-14	Liu et al 2020
QYr.dms-3A	APR	3A	Peace × Carberry	3A_s3948706 - 3A_d1103494	SR	70 (66.5-72.5)	3.4	6	RIL	208	ICIM-ADD	AB50-2 and AB7-2	Bemister et al 2019
QYr.dms-4B	APR	4B	Peace × Carberry	4B_d1111841 - 4B_d1087899	SR	21 (20.5-21.5)	7.9	16	RIL	208	ICIM-ADD	AB50-2 and AB7-2	Bemister et al 2019
QYr.nwafu-3BS	APR	3BS	Mingxian 169 × P9936	AX-111487728 - AX-109919508	SR	0.3 (0-0.6)	16.8	23	RIL	186	CIM	CYR32 CYR33 and CYR34	Huang et al 2019
QYr.nwafu-7BL	APR	7BL	Mingxian 169 × P9936	AX-108818685 - AX-111703868	SR	201.65 (200.5-202.8)	19.7	36	RIL	186	CIM	CYR32 CYR33 and CYR34	Huang et al 2019
QYr.saas-3AS	APR	3AS	C33 × X440	4261525 - 1201921	SR	75.3 (73.6-77)	8.95	6.59	RIL	183	ICIM	CYR32, CYR33, and CYR34.	Jiang-tao.2019
QYr.saas-5AL	APR	5AL	C33 × X440	3954825 - 7351706	SR	31.6 (30.3-32.9)	14	12.28	RIL	183	ICIM	CYR32, CYR33, and CYR34.	Jiang-tao.2019
QYr.saas-5BL	APR	5BL	C33 × X440	1130553 - 1686211	SR	21.15 (18.9-23.4)	17	15.21	RIL	183	ICIM	CYR32, CYR33, and CYR34.	Jiang-tao.2019
QYr.saas-7DS	APR	7DS	C33 × X440	3956219 - 3956625	SR	106.95 (102.7-111.2)	9.89	10.27	RIL	183	ICIM	CYR32, CYR33, and CYR34.	Jiang-tao.2019
QYrel.wak-4A	APR	4A	Finch × Eltan	Xiwa6193 - Xiwa2606	IT	95.3 (78.6-112)	8.73	17	DH	155	CI M	NA	Kruse et al 2019
QYrsk.wgp-1BL	HTAP	1BL	Avocet S (AvS) × Skiles	IWB14436 - IWB34471	IT,DS	128.675 (128.35-129)	10.96	14.54	DH	129	ICIM	PSTv-37	Liu et al 2019
QYrsk.wgp-3BS	HTAP	3BS	Avocet S (AvS) × Skiles	IWB67768 - IWA7230	IT,DS,AUDPC	2.28 (1.76-2.8)	18.78	28.22	DH	129	ICIM	PSTv-37	Liu et al 2019
QYrsk.wgp-4BL	HTAP	4BL	Avocet S (AvS) × Skiles	IWB433 - IWB13720	IT,DS,AUDPC	66.535 (66.87-66.2)	23.76	41.83	DH	129	ICIM	PSTv-37	Liu et al 2019
QYrsk.wgp-5AL	HTAP	5AL	Avocet S (AvS) × Skiles	IWB53812 - IWB1737	IT,DS,AUDPC	125.325 (125.65-125)	7.79	12.52	DH	129	ICIM	PSTv-37	Liu et al 2019
QYrsk.wgp-6B	HTAP	6B	Avocet S (AvS) × Skiles	IWB41786 - IWB56561	IT,DS,AUDPC	37.53 (37.06-38)	10.61	16.92	DH	129	ICIM	PSTv-37	Liu et al 2019
QYrsk.wgp-7DL	HTAP	7DL	Avocet S (AvS) × Skiles	IWB7447 - IWB63887	DS,AUDPC	121.24 (119.98-122.5)	4.44	5.54	DH	129	ICIM	PSTv-37	Liu et al 2019
QYrel.wgp-2BS	ASR	2BS	Eltan × Avocet S.	IWB11750 - IWB27810	IT	58.25 (55.2-61.3)	6.54	15.84	RIL	112	CI M	PSTv-4	Liu lu et al 2019
QYrel.wgp-4AL	ASR	4AL	Eltan × Avocet S	IWB56668 - IWB18740	IT	126 (121.7-130.3)	7.83	17.18	RIL	112	CI M	PSTv-4	Liu lu et al 2019
QYrel.wgp-5BS	ASR	5BS	Eltan × Avocet S	IWB15048 - IWA420	IT	16.45 (11.9-21)	6.51	14.75	RIL	112	CI M	PSTv-4	Liu lu et al 2019
QYrel.wgp-6AS	HTAP	6AS	Eltan × Avocet S	IWA705 - IWB13777	IT	12.3 (9-15.6)	8.45	20.48	RIL	112	CI M	PSTv-4	Liu lu et al 2019
QYrel.wgp-7BL	HTAP	7BL	Eltan × Avocet S	IWB10779 - IWB73755	IT	44.9 (42.8-47)	5.21	13.53	RIL	112	CI M	PSTv-4	Liu lu et al 2019
QYr.sicau-1B.1	ASR	1B	20828 × Chuannong 16	Xwmc156 - Xwmc216	IT	0.9 (0-1.8)	28.98	39.45	RIL	199	ICIM	CYR32, CYR33 and CYR34	Ma et al 2019
QYr.sicau-1B.3	ASR	1B	20828 × Chuannong 16	AX-108726041 - AX-111548801	IT	75.75 (75.5-76)	21.18	18.21	RIL	199	ICIM	CYR32, CYR33 and CYR34	Ma et al 2019
QYr.sicau-4A	ASR	4A	20828 × Chuannong 16	AX-109858991 - AX-109982633	IT	58.4 (57.8-59)	4.61	4.87	RIL	199	ICIM	CYR32, CYR33 and CYR34	Ma et al 2019
QYr.sicau-6A	ASR	6A	20828 × Chuannong 16	AX-94548199 - AX-111101235	IT	70.7 (70.4-71)	4.54	1.98	RIL	199	ICIM	CYR32, CYR33 and CYR34	Ma et al 2019
QYr.crc-1BL	APR	1BL	Toropi 6.4 × Thacher	Bobwhite_c8293_236 - CsLV46	DS	142.875 (139.65-146.1)	18.26	12.66	DH	168	CIM	NA	Rosa et al 2019
QYr.crc-2BS	APR	2BS	Toropi 6.4 × Thacher	Bobwhite_c8734_91 - JD_c6368_651	DS	44.935 (44.34-45.53)	11.03	17.78	DH	168	CIM	NA	Rosa et al 2019
QYr.crc-4BL	APR	4BL	Toropi 6.4 × Thacher	RAC875_rep_c72961_977 - BS00048794_51	DS	77 (76.7-77.3)	7.44	19.97	DH	168	CIM	NA	Rosa et al 2019
QYr.crc-5AL	APR	5AL	Toropi 6.4 × Thacher	tp1b0036c11_641 - BS00067816_51	DS	223.25 (220.8-225.7)	42.84	56.05	DH	168	CIM	NA	Rosa et al 2019
Qyr.saas-1B	APR	1B	CH42 × CH55	Marker90327 - Marker90607	DS	167 (161.15-172.85)	21.34	34.22	RIL	200	ICIM	CYR33, CYR34(V26), and G22-14	Yang et al 2019
Qyr.saas-2A	APR	2A	CH42 × CH55	Marker71914 - Marker71915	DS	72 (71.5-72.5)	3.74	5.29	RIL	200	ICIM	CYR33, CYR34(V26), and G22-14	Yang et al 2019
Qyr.saas-7B	APR	7B	CH42 × CH55	Marker66294 - Marker66313	DS	205 (204.25-205.75)	13.19	20.64	RIL	200	ICIM	CYR33, CYR34(V26), and G22-14	Yang et al 2019
QYrcw.nwafu-1BL	APR	1BL	Chakwal 86 × Mingxian 169	AX-95026093 - AX-94701609	DS	104.05 (103.65-104.45)	10.1	17.7	RIL	128	CIM/ICIM	CYR32, CYR34	Zeng et al 2019a
QYrcw.nwafu-3BS	APR	3BS	Chakwal 86 × Mingxian 169	AX-94437233 - AX-95240191	DS	13.495 (12.88-14.11)	18.9	47.4	RIL	128	CIM/ICIM	CYR32, CYR34	Zeng et al 2019a
QYrcw.nwafu-6BS	APR	6BS	Chakwal 86 × Mingxian 169	AX-94599608 - AX-94557244	DS	47.27 (43.81-50.73)	2.9	6.7	RIL	128	CIM/ICIM	CYR32, CYR34	Zeng et al 2019a
QYrcw.nwafu-7BS	APR	7BS	Chakwal 86 × Mingxian 169	AX-94916640 - AX-94488627	DS	94.17 (91.03-97.31)	2.6	5.7	RIL	128	CIM/ICIM	CYR32, CYR34	Zeng et al 2019a
QYr.nwafu-6BL.2	APR	6BL	Mingxian 169 × P10078	AX-110913630 - AX-111486170	IT,DS	19.95 (19.6-20.3)	22.1	56.8	RIL	124	ICIM	CYR32 + CYR34	Zeng et al 2019bp2
QYr.nwafu-6BL.2	APR	6BL	ZM9023 × Snb“S”	AX-111486170 - AX-110396162	IT,DS	20.7 (20.3-21.1)	36.8	45.3	RIL	197	ICIM	CYR32 + CYR34	Zeng et al 2019bp1
QYrsnb.nwafu-2BL	APR	2BL	ZM9023 × Snb“S”	AX-109400835 - AX-95658192	IT,DS	16.4 (16-16.8)	20.5	17.3	RIL	197	ICIM	CYR32 + CYR34	Zeng et al 2019bp1
QYr.hebau-1BL	APR	1BL	SW8588 × Thatcher	AX-109299717-AX-109892648	DS	28.5 (23.9-29.7)	7.2	17.5	RIL	144	ICIM-ADD	CYR32, CYR33, and CYR34	Zhang et al 2019
QYr.hebau-2AS	APR	2AS	SW8588 × Thatcher	Xbarc1138 - Xcfd36	DS	36.9 (36.1-37.7)	8.7	16.8	RIL	144	ICIM-ADD	CYR32, CYR33, and CYR34	Zhang et al 2019
QYr.hebau-5AL	APR	5AL	SW8588 × Thatcher	AX - 110909761 - AX - 110957925	DS	259 (258.8-259.2)	4.9	9.1	RIL	144	ICIM-ADD	CYR32, CYR33, and CYR34	Zhang et al 2019
QYr.hebau-7BL	APR	7BL	SW8588 × Thatcher	Xcfa2040 - Xwmc273	DS	84.15 (81.4-86.9)	3.2	5.9	RIL	144	ICIM-ADD	CYR32, CYR33, and CYR34	Zhang et al 2019
QYr.hebau-4BS	APR	4BS	SW8588 × Thatcher	AX - 109867593 - AX - 111641369	DS	43.05 (42-44.1)	3.2	5.5	RIL	144	ICIM-ADD	CYR32, CYR33, and CYR34	Zhang et al 2019
QYr.hebau-6DS	APR	6DS	SW8588 × Thatcher	AX - 109915375 - AX - 95175830	DS	108.25 (104.4-112.1)	2.8	9.3	RIL	144	ICIM-ADD	CYR32, CYR33, and CYR34	Zhang et al 2019
QYrto.swust-3AS	APR	3AS	Mingxian 169 × Toni	AX - 95240191 - AX - 94828890	IT,DS	39.05 (37.8-40.3)	30.7	56.3	RIL	171	ICIM	CYR29,CYR30, CYR32, CYR33 and CYR34,	Zhou et al 2019
QYrto.swust-3BS	APR	3BS	Mingxian 169 × Toni	AX - 94509749 - AX - 94998050	IT,DS	16.455 (16-16.91)	29.3	55	RIL	171	ICIM	CYR29,CYR30, CYR32, CYR33 and CYR34,	Zhou et al 2019
QYr.ucw-1BL	APR	1BL	Klein Proteo × Klein Chaja	IWA3998 - IWA7892	IT,DS	141.5 (139.2-129.2)	10	54.6	RIL	96	LOCO-LMM	PSTv-4, PSTv-17 PSTv-3 , PSTv-43 , and PSTv-45, PSTv-14, PSTv-40, PSTv-51	Cobo et al 2018
QYr.ucw-2BS	ASR	2BS	Klein Proteo × Klein Chaja	IWA8420 - wmc477	IT,DS	78.1 (71.8-65.3)	8.5	46.4	RIL	96	LOCO-LMM	PSTv-4, PSTv-17 PSTv-3 , PSTv-43 , and PSTv-45, PSTv-14, PSTv-40, PSTv-51	Cobo et al 2018
QYr.ucw-3D	APR	3D	Klein Proteo × Klein Chaja	gdm72 - cfd62	IT,DS	93.9 (89.6-86.1)	3.5	25.4	RIL	96	LOCO-LMM	PSTv-4, PSTv-17 PSTv-3 , PSTv-43 , and PSTv-45, PSTv-14, PSTv-40, PSTv-51	Cobo et al 2018
QYr.ucw-4DL	APR	4DL	Klein Proteo × Klein Chaja	IWA7482 - barc1183	IT,DS	88.1 (65.2-34.7)	3.8	22	RIL	96	LOCO-LMM	PSTv-4, PSTv-17 PSTv-3 , PSTv-43 , and PSTv-45, PSTv-14, PSTv-40, PSTv-51	Cobo et al 2018
QYr.usw-5B	SR	5B	Kofa × W9262-260D3	RAC875_c38873_1118 - wsnp_Ku_c4427_8029592	IT,DS	225.3 (224-225.3)	9.17	25.1	DH	155	CIM	C-PST-2, C-PST-30	Lin et al 2018
QYr.usw-7B	ASR	7B	Kofa × W9262-260D3	BS00003929 - BS00075300_51	IT,DS	222.5 (219.6-222.5)	11.47	30.4	DH	155	CIM	C-PST-2, C-PST-30	Lin et al 2018
QYr.cim-1BL	APR	1BL	Avocet × Chilero	1164928 - 2289154	DS	75.15 (74.9-75.4)	30.5	55.2	RIL	96	ICIM	Mex96.11, Mex08.13, and Mex14.191	Molina et al 2018
QYr.cim-5DS	APR	5DS	Avocet × Chilero	100002510 - 3948152	DS	21.55 (19.7-23.4)	7	4.7	RIL	96	ICIM	Mex96.11, Mex08.13, and Mex14.191	Molina et al 2018
QYr.cim-6BS	APR	6BS	Avocet × Chilero	4396419 - 1209575	DS	66.3 (65.8-66.8)	9.9	13.8	RIL	96	ICIM	Mex96.11, Mex08.13, and Mex14.191	Molina et al 2018
QYr.cim-7BL	APR	7BL	Avocet × Chilero	100006719 - 1112830	DS	190.3 (189.7-190.9)	21.9	48.4	RIL	96	ICIM	Mex96.11, Mex08.13, and Mex14.191	Molina et al 2018
QYrcen.nwafu-7BL	APR	7BL	Mingxian 169 × Centrum	AX-94556751 - AX-110366788	IT,DS	311 (310.7-311.1)	17.9	42.8	RIL	151	ICIM	CYR32, CYR33 and CYR34	Mu et al 2018
QYrcen.nwafu-1AL	APR	1AL	Mingxian 169 × Centrum	AX-94458040 - AX-94488258	IT,DS	92 (39.1-44.3)	8.9	16.1	RIL	151	ICIM	CYR32, CYR33 and CYR34	Mu et al 2018
QYrcen.nwafu-4AL	APR	4AL	Mingxian 169 × Centrum	AX-94695204 - AX-94996273	IT,DS	6 (4.2-5.7)	6.9	18.4	RIL	151	ICIM	CYR32, CYR33 and CYR34	Mu et al 2018
QYrhm.nwafu-2BC	APR	2BC	Humai15 × Mingxian 169	IWB26631 - IWB40714	DS	62.2 (59.7-62.2)	8.8	45.8	RIL	177	ICIM	CYR32, CYR33, and PST-V26	Yuan et al 2018 P1
QYrhm.nwafu-3BS	APR	3BS	Humai15 × Mingxian 169	IWB66970 - IWB23457	DS	55.3 (53.4-57.2)	5.6	8.9	RIL	177	ICIM	CYR32, CYR33, and PST-V26	Yuan et al 2018 P1
QYrhm.nwafu-4B	APR	4B	Humai15 × Mingxian 169	IWB8350 - IWB46525	DS	101.2 (103.8-98.6)	3.4	27.4	RIL	177	ICIM	CYR32, CYR33, and PST-V26	Yuan et al 2018 P1
QYrhm.nwafu-6A	APR	6A	Humai15 × Mingxian 169	IWB8350 - IWB46525	DS	101.2 (103.8-98.6)	3.4	27.4	RIL	177	ICIM	CYR32, CYR33, and PST-V26	Yuan et al 2018 P1
QYrmx.nwafu-7DS	APR	7DS	Humai15 × Mingxian 169	IWB69295 - IWB17584	DS	2 (1.5-2.5)	4.7	23.7	RIL	177	ICIM	CYR32, CYR33, and PST-V26	Yuan et al 2018 P1
QYrhm.nwafu-2B.1	APR	2B	Humai15 × Mingxian 169	IWA1981 - IWB34732	DS	8.35 (7.9-8.8)	25.2	47.2	RIL	177	ICIM	CYR32, CYR33, and PST-V26	Yuan et al 2018 P1
QYrhm.nwafu-3B.1	APR	3B	Humai15 × Mingxian 169	Xbarc87 - IWB39254	DS	10.5 (9.1-11.9)	4.4	10.8	RIL	177	ICIM	CYR32, CYR33, and PST-V26	Yuan et al 2018 P1
QYrhm.nwafu-4B.1	APR	4B	Humai15 × Mingxian 169	IWB61846 - Xgwm251	DS	14.65 (14.2-15.1)	3.2	8	RIL	177	ICIM	CYR32, CYR33, and PST-V26	Yuan et al 2018 P1
QYrhm.nwafu-2B	APR	2B	Humai15 × Mingxian 169	Xbarc160 - Xbarc167	AUDPC	23.65 (21.8-25.5)	11.5	26.2	RIL	181	ICIM	CYR32, CYR33, and PST-V26	Yuan et al 2018 P2
QYrhm.nwafu-6A	APR	6A	Humai15 × Mingxian 169	Xwmc201 - Xgwm570	AUDPC	28.25 (25.8-30.7)	3.6	8.5	RIL	181	ICIM	CYR32, CYR33, and PST-V26	Yuan et al 2018 P2
QYrqn.nwafu-1BL	APR	1BL	Qinnong 142 × Avocet S	AX-95139868 - AX-94522424	IT,DS	165.95 (161.8-170.1)	8.9	17	RIL	165	ICIM-ADD	CYR23	zeng et al 2018
QYrqn.nwafu-2AL	APR	2AL	Qinnong 142 × Avocet S	Xwmc170 - AX-94895021	IT,DS	160.9 (158.5-163.3)	9.8	11.4	RIL	165	ICIM-ADD	CYR23	zeng et al 2018
QYrqn.nwafu-2BL	APR	2BL	Qinnong 142 × Avocet S	AX-94507002 - AX-94562871	IT,DS	105.1 (104.6-105.6)	26.6	39.1	RIL	165	ICIM-ADD	CYR23	zeng et al 2018
QYrqn.nwafu-6BS	APR	6BS	Qinnong 142 × Avocet S	AX-95235011 - AX-95188301	IT,DS	62.3 (62.1-62.5)	14.2	20.1	RIL	165	ICIM-ADD	CYR23	zeng et al 2018
QYr.spa-1B	APR	1B	Vesper × Lillian	BobWhite_c40868_120 - wsnp_Ra_c53181_56932563	DS,AUDPC	157.45 (151.3-163.6)	4.8	7.6	DH	360	MQM	NA	Bokore et al 2017-p1
QYr.spa-4B	APR	4B	Vesper × Lillian	BS00056495_51 - Tdurum_contig27799_114	DS,IR	0.2 (0-0.4)	3.1	5.9	DH	360	MQM	NA	Bokore et al 2017-p1
QYr.spa-5A	APR	5A	Vesper × Lillian	CAP11_c2623_196 - BS00022838_51	DS,AUDPC	20.55 (20.1-21)	4	6.4	DH	360	MQM	NA	Bokore et al 2017-p1
QYr.spa-6B	APR	6B	Vesper × Lillian	wsnp_Ex_c12577_20022294-IACX11060	DS,AUDPC	85.9 (84.2-87.6)	19.2	33	DH	360	MQM	NA	Bokore et al 2017-p1
QYr.spa-7D	APR	7D	Vesper × Lillian	BobWhite_c40479_283-SNP12	DS	3.75 (0-7.5)	20.7	28.9	DH	360	MQM	NA	Bokore et al 2017-p1
QYr.spa-1A	APR	1A	Vesper × Stettler	Excalibur_c16947_114-Ra_c2227_825	DS	153.85 (153.3-154.4)	3.3	14.7	DH	194	MQM	NA	Bokore et al 2017-p2
QYr.spa-1B	APR	1B	Vesper × Stettler	RAC875_c9082_267-Tdurum_contig61914_169	DS,AUDPC	147.25 (146.7-147.8)	3.4	15.2	DH	194	MQM	NA	Bokore et al 2017-p2
QYr.spa-2A	APR	2A	Vesper × Stettler	BobWhite_c2002_100-BobWhite_c6356_87	DS,AUDPC	128.4 (122.8-134)	9.4	37	DH	194	MQM	NA	Bokore et al 2017-p2
QYr.spa-1A	APR	1A	Stettler × Red Fife	Kukri_c13463_728 - Excalibur_rep_c110054_341	DS	113.405 (111.9-114.91)	3.7	7.6	DH	226	MQM	NA	Bokore et al 2017-P3
QYr.spa-4A	APR	4A	Stettler × Red Fife	wsnp_Ex_c21197_30325539-tplb0022j01_1046	DS,AUDPC	37.126 (36.652-37.6)	7.1	13.9	DH	226	MQM	NA	Bokore et al 2017-P3
QYr.spa-4B	APR	4B	Stettler × Red Fife	tplb0061a20_153-RAC875_rep_c119568_203	DS	80.5255 (80.051-81)	6.3	12.4	DH	226	MQM	NA	Bokore et al 2017-P3
QYr.spa-5B	APR	5B	Stettler × Red Fife	Tdurum_contig12551_233 - GENE-3619_1219	DS,AUDPC	112.93 (111.96-113.9)	3.3	10.9	DH	226	MQM	NA	Bokore et al 2017-P3
QYr.spa-2B	APR	2B	Carberry × Vesper	Tdurum_contig29563_183-BS00003613_51	DS,AUDPC	31.25 (30.5-32)	6	14.5	DH	255	MQM	NA	Bokore et al 2017-p4
QYr.spa-4B	APR	4B	Carberry × Vesper	BobWhite_rep_c63332_67 - Ex_c45493_761	DS,AUDPC	93.3 (92.4-94.2)	5.2	12.6	DH	255	MQM	NA	Bokore et al 2017-p4
QYr.spa-7D	APR	7D	Carberry × Vesper	SNP12 - RAC875_c57622_77	DS,AUDPC	5.3 (2-8.6)	12.4	27.1	DH	255	MQM	NA	Bokore et al 2017-p4
QYr.spa-1B	APR	1B	Carberry × AC Cadillac	CAP7_rep_c6352_375-wsnp_Ex_c38849_46284348	DS	10.9425 (11.685-10.2)	3.6	2.1	DH	812	MQM	NA	Bokore et al 2017-P5
QYr.spa-2A	APR	2A	Carberry × AC Cadillac	BS00041816_51 - BS00022241_51	DS	53.5 (51.6-55.4)	15.2	26	DH	812	MQM	NA	Bokore et al 2017-P5
QYr.spa-2B	APR	2B	Carberry × AC Cadillac	wsnp_Ex_c19260_28187434 - BobWhite_c41535_52	DS	58.564 (61.028-56.1)	6.7	11.1	DH	812	MQM	NA	Bokore et al 2017-P5
QYr.spa-3B	APR	3B	Carberry × AC Cadillac	UMN10 - Tdurum_contig79629_538	DS	11.5 (7.9-15.1)	6.2	3.6	DH	812	MQM	NA	Bokore et al 2017-P5
QYr.spa-4A	APR	4A	Carberry × AC Cadillac	BobWhite_c20163_456 - BS00022052_51	DS	35.8315 (33.963-37.7)	4.4	8	DH	812	MQM	NA	Bokore et al 2017-P5
QYr.spa-4B	APR	4B	Carberry × AC Cadillac	Tdurum_contig27799_114 - RAC875_c22142_333	DS	119.4 (123.8-115)	9.8	5.6	DH	812	MQM	NA	Bokore et al 2017-P5
QYr.spa-5B	APR	5B	Carberry × AC Cadillac	BS00088733_51 - BS00022139_51	DS	157.805 (157.51-158.1)	4.5	8.6	DH	812	MQM	NA	Bokore et al 2017-P5
QYr.wrsggl1-1BS	ASR	1BS	AvS × PI 480035	Xbarc187-Xcfd59	IT,DS,AUDPC	355.61 (354.6-356.2)	56.9	88	RIL	110	CIM	PSTv- 14, PSTv-37, or PSTv-40	Kandel et al 2017
QYr.wrsggl1-3B	SR	3B	AvS × PI 480035	XA16267-XA2255	IT,DS,AUDPC	26.11 (14.9-29.7)	13.8	43	RIL	110	CIM	PSTv- 14, PSTv-37, or PSTv-40	Kandel et al 2017
QYr.cim-3DC	APR	3DC	UC1110 × PI610750	gwm341-barc1119	DS,AUDPC	38.65 (37.1-40.2)	4.5	8.9	RIL	186	ICIM	Mex14.191	Lan et al 2017
QYr.cim-3BS	APR	3BS	UC1110 × PI610750	cfb3417-barc133	DS,AUDPC	6.05 (5.8-6.3)	25.6	38.2	RIL	186	ICIM	Mex14.191	Lan et al 2017
Qyryac.nwafu-2BS	APR	2BS	YacoS × M169	BS00022657_51-IACX6411	IT,DS	14.5 (13.8-15.2)	27.6	51.9	RIL	184	ICIM	CYR32 CYR33 PST-V26	Li et al 2017
QYr.dms-3A	NA	3A	Attila × CDC Go	Tdurum_contig74920_757-RAC875_c45016_79	SR	300 (298-304)	3.3	8	RIL	167	ICIM	NA	Zou et al 2017
QYr.dms-4A	NA	4A	Attila × CDC Go	wsnp_RFL_Contig25_2082245-wsnp_Ra_c33762_42584098	SR	123 (121-126)	3.4	8.5	RIL	167	ICIM	NA	Zou et al 2017
QYr.dms-5B	NA	5B	Attila × CDC Go	BobWhite_c48435_288-RAC875_c28794_361	SR	191 (189-194)	2.8	6.7	RIL	167	ICIM	NA	Zou et al 2017
Yr29-1B	APR	1B	Kundan × Avocet-YrA	1092272-1164928	DS,AUDPC	21 (20.9-21.2)	36.5	63.1	RIL	148	ICIM	Mex96.11, Mex08.13	Ren et al 2017
QYr.cim-6AL	APR	6AL	Kundan × Avocet-YrA	1021176_60:T>G-2259361	DS,AUDPC	22 (21.7-27.6)	2.9	10.2	RIL	148	ICIM	Mex96.11, Mex08.13	Ren et al 2017
QYr.cim-2AL	APR	2AL	Kundan × Avocet-YrA	1089750_12:A>G-1106314_11:A>G	DS,AUDPC	87 (86.6-88.2)	7.2	8.9	RIL	148	ICIM	Mex96.11, Mex08.13	Ren et al 2017
QYr.cim-3DS	APR	3DS	Kundan × Avocet-YrA	3021242-2243560	DS,AUDPC	55 (45.8-55)	3.4	4	RIL	148	ICIM	Mex96.11, Mex08.13	Ren et al 2017
QYr.cim-5AS	APR	5AS	Kundan × Avocet-YrA	3938058-1067589	DS,AUDPC	168 (167.2-168.7)	4	5.1	RIL	148	ICIM	Mex96.11, Mex08.13	Ren et al 2017
Qyrnap.nwafu-2BS	APR	2BS	AvS × Napo 63	660K-AN21 - 660K-AN57	DS,AUDPC	10.35 (9.9-10.8)	56.1	69.2	RIL	175	ICIM	CYR31, CYR32, CYR33, V26/CH42, and V26/Gui22-9	Wu et al 2017a
QYr.nwafu-6BL	APR	6BL	FRIED × MX169	IWB71602 - IWB55937	IT,AUDPC	18 (16.8-18.2)	30.2	37.2	RIL	150	ICIM	CYR29, CYR31, CYR32, CYR33, CYR34, Su11-7 and V26/CH42	Wu et al 2017b
Qyrlov.nwafu-2BS	APR	2BS	AvS × P10057, MX169 × P10057	IWA5830-IWA5377	IT,DS	22.75 (22.5-23)	19.3	31.6	RIL	150	ICIM	CYR32	Wu et al 2017c
Qyrlov.nwafu-3BS	APR	3BS	AvS × P10057, MX169 × P10057	IWB57990-IWB6491	IT,DS	4.45 (2.8-6.1)	27.3	43.2	RIL	150	ICIM	CYR32	Wu et al 2017c
QYr.cim-2BS	APR	2BS	Avocet × Francolin#1	YrF-wmc474	FDS,NDVI	77 (76.1-77.9)	12.3	24.8	RIL	141	ICIM	6E22A+	Pretorius et al 2016-p1
QYr.cim-1BL	APR	1BL	Avocet × Francolin#1	wPt-1770-wPt-9028	FDS,NDVI	20 (19.9-26.8)	13.7	24.4	RIL	141	ICIM	6E22A+	Pretorius et al 2016-p1
QYr.cim-3BS	APR	3BS	Avocet × Francolin#1	wPt-741331-wPt-741750	FDS,NDVI	30 (29.1-30.2)	3.5	7.4	RIL	141	ICIM	6E22A+	Pretorius et al 2016-p1
QYr.cim-6AL	APR	6AL	Avocet × Francolin#1	wPt-743476-wPt-744881	FDS,NDVI	33 (32.8-35.5)	4.6	9.6	RIL	141	ICIM	6E22A+	Pretorius et al 2016-p1
QYr.sgi-4A.1	APR	4A	Kariega a × Avocet	wPt6404-wmc313	DS,RT,NDVI	131.55 (119-144.1)	13.1	12.7	DH	150	CIM	6E22A+	Pretorius et al 2016-p2
QYr.sgi-2B.1	APR	2B	Kariega a × Avocet	TA1988_4550-wmc592	DS,RT,NDVI	19.7 (6.8-32.6)	31.8	36	DH	150	CIM	6E22A+	Pretorius et al 2016-p2
Lr34/Yr18-7B	APR	7B	Kariega a × Avocet	wPt3328-gwm111	DS,RT,NDVI	66.5 (39.5-93.5)	24.3	26.5	DH	150	CIM	6E22A+	Pretorius et al 2016-p2
QYr.cim-1BL	APR	1BL	Avocet-YrA × Kenya Kongoni	wPt-1770-csLV46G22	DS,AUDPC	12 (12.4-20.8)	17	35	RIL	149	CIM	Mex96.11 and Mex08.13	calvo salazar et al 2015
QYr.cim-2AS	APR	2AS	Avocet-YrA × Kenya Kongoni	Xbarc124-wPt-1722	DS,AUDPC	0 (0-2.2)	3	6	RIL	149	CIM	Mex96.11 and Mex08.13	calvo salazar et al 2015
QYr.cim-2BS	APR	2BS	Avocet-YrA × Kenya Kongoni	wPt-3949-wPt-8072	DS,AUDPC	29 (23.3-37.6)	5	12	RIL	149	CIM	Mex96.11 and Mex08.13	calvo salazar et al 2015
QYr.cim-5BL	APR	5BL	Avocet-YrA × Kenya Kongoni	barc59-wPt-3922	DS,AUDPC	135 (122.9-134.5)	4	8	RIL	149	CIM	Mex96.11 and Mex08.13	calvo salazar et al 2015
QYr.cim-7BL	APR	7BL	Avocet-YrA × Kenya Kongoni	wPt-9925-wPt-0194	DS,AUDPC	11 (9.7-14.4)	6	12	RIL	149	CIM	Mex96.11 and Mex08.13	calvo salazar et al 2015
QYrdr.wgp-5BL.1	ASR	5BL	Druchamp × Michigan Amber	IWA2093 - IWA2365	AUDPC,IT	89.9 (88.4-90.7)	12.89	36.04	RIL	94	CIM	PST-25, PST-29, PST-35, PST-45, PST-100, PST-114 and PST-127	Hou et al 2015
QYrdr.wgp-5DL	ASR	5DL	Druchamp × Michigan Amber	IWA701 - IWA8404	AUDPC,IT	15 (12.7-16.9)	5.14	11.94	RIL	94	CIM	PST-25, PST-29, PST-35, PST-45, PST-100, PST-114 and PST-127	Hou et al 2015
QYrdr.wgp-6BL.1	ASR	6BL	Druchamp × Michigan Amber	IWA3298 - IWA6436	AUDPC,IT	52 (51.5-52.4)	7.21	20.36	RIL	94	CIM	PST-25, PST-29, PST-35, PST-45, PST-100, PST-114 and PST-127	Hou et al 2015
QYrdr.wgp-1BL.1	HTAP	1BL	Druchamp × Michigan Amber	Xwmc611 - Xwmc694	AUDPC,IT	47.885 (44-50)	4.06	10.19	RIL	94	CIM	PST-25, PST-29, PST-35, PST-45, PST-100, PST-114 and PST-127	Hou et al 2015
QYrdr.wgp-1BL.2	HTAP	1BL	Druchamp × Michigan Amber	IWA3893 - Xgwm259	AUDPC,IT	110.342 (107.5-112.3)	11.29	31.04	RIL	94	CIM	PST-25, PST-29, PST-35, PST-45, PST-100, PST-114 and PST-127	Hou et al 2015
QYrdr.wgp-1DS	HTAP	1DS	Druchamp × Michigan Amber	Xwmc432 - IWA2268	AUDPC,IT	25.698 (20.6-25.698)	9.88	19.07	RIL	94	CIM	PST-25, PST-29, PST-35, PST-45, PST-100, PST-114 and PST-127	Hou et al 2015
QYrdr.wgp-2BL	HTAP	2BL	Druchamp × Michigan Amber	IWA839 - IWA4294	AUDPC,IT	103.041 (102.8-103.1)	6.9	13.72	RIL	94	CIM	PST-25, PST-29, PST-35, PST-45, PST-100, PST-114 and PST-127	Hou et al 2015
QYrdr.wgp-3AL	HTAP	3AL	Druchamp × Michigan Amber	IWA6834 - IWA602	AUDPC,IT	0 (0-10.4)	6.23	13.85	RIL	94	CIM	PST-25, PST-29, PST-35, PST-45, PST-100, PST-114 and PST-127	Hou et al 2015
QYrdr.wgp-5AL	HTAP	5AL	Druchamp × Michigan Amber	IWA2947 - IWA6988	AUDPC,IT	19.416 (7.6-20.8)	5.24	17.22	RIL	94	CIM	PST-25, PST-29, PST-35, PST-45, PST-100, PST-114 and PST-127	Hou et al 2015
QYrdr.wgp-5BL.2	HTAP	5BL	Druchamp × Michigan Amber	IWA8391 - IWA3025	AUDPC,IT	74.727 (74.6-74.9)	5.41	13.29	RIL	94	CIM	PST-25, PST-29, PST-35, PST-45, PST-100, PST-114 and PST-127	Hou et al 2015
QYrdr.wgp-6BL.2	HTAP	6BL	Druchamp × Michigan Amber	IWA4773 - IWA3899	AUDPC,IT	29.856 (28.8-29.9)	5.08	21.63	RIL	94	CIM	PST-25, PST-29, PST-35, PST-45, PST-100, PST-114 and PST-127	Hou et al 2015
QYrtb.orz-2AS	NA	2AS	Tubbs × Einstein	408426 - cfd36	DS	24.6 (0-24.6)	27.5	25.6	RIL	259	CIM	PSTv-8, PSTv-4, PSTv-11, PSTv-14 and PSTv-49, PSTv-51, PSTv-48 and PSTv-53, PSTv-40 and PSTv-41	Vazquez et al 2015-P1
QYren.orz-6AL	NA	6AL	Tubbs × Einstein	wPt-4229 - wPt-8124	DS	0 (0-2.3)	33.7	31.4	RIL	259	CIM	PSTv-8, PSTv-4, PSTv-11, PSTv-14 and PSTv-49, PSTv-51, PSTv-48 and PSTv-53, PSTv-40 and PSTv-41	Vazquez et al 2015-P1
QYrns.orz-2AL	NA	2AL	Tubbs × NSA-98-0995	wPt-7011 - wPt-7024	DS	0 (0-11.2)	25.8	33.6	RIL	271	CIM	PSTv-8, PSTv-4, PSTv-11, PSTv-14 and PSTv-49, PSTv-51, PSTv-48 and PSTv-53, PSTv-40 and PSTv-41	Vazquez et al 2015
QYrns.orz-2BL	NA	2BL	Tubbs × NSA-98-0995	408290 - wPt-0950	DS	28.5 (11.5-28.5)	20.1	30	RIL	271	CIM	PSTv-8, PSTv-4, PSTv-11, PSTv-14 and PSTv-49, PSTv-51, PSTv-48 and PSTv-53, PSTv-40 and PSTv-41	Vazquez et al 2015
QYrns.orz-5AL	NA	5AL	Tubbs × NSA-98-0995	Awn - gwm291	DS	12.3 (8.4-12.3)	8	7.4	RIL	271	CIM	PSTv-8, PSTv-4, PSTv-11, PSTv-14 and PSTv-49, PSTv-51, PSTv-48 and PSTv-53, PSTv-40 and PSTv-41	Vazquez et al 2015
QYrns.orz-5BL	NA	5BL	Tubbs × NSA-98-0995	wPt4628 - wPt-8285	DS	52.7 (51.5-52.7)	18.8	23.6	RIL	271	CIM	PSTv-8, PSTv-4, PSTv-11, PSTv-14 and PSTv-49, PSTv-51, PSTv-48 and PSTv-53, PSTv-40 and PSTv-41	Vazquez et al 2015
QYr.nafu-2BL	APR	2BL	Mingxian 169 × P9897	Xgpw5770-Xcfd73	IT,AUDPC	16.3 (11.9-20.7)	6.9	17.7	F3 lines	172	ICIM	CYR29, CYR31, CYR32, CYR33, PST-Su5 and PST-CH42	Zhou et al 2015
QYr.nafu-3BS	APR	3BS	Mingxian 169 × P9897	Xbarc133-Xwmc533.2	IT,AUDPC	11.45 (9.8-13.1)	14.2	30.5	F3 lines	172	ICIM	CYR29, CYR31, CYR32, CYR33, PST-Su5 and PST-CH42	Zhou et al 2015
QYr.nafu-3BS	APR	3BS	Mingxian 169 × Caoxuan 5	Xgwm533.2-Xgwm493	DS,IT	87.75 (82.4-93.1)	17.3	38.1	F3 lines	176	ICIM	CYR29, CYR32, CYR33, PSTSu5, PST-Hy8 and PST-V26	Zhou et al 2015b
QYr.nafu-6AL	APR	6AL	Mingxian 169 × Caoxuan 5	Xwgp5471-Xwgp5576	DS,IT	43.1 (40.8-45.4)	6	19.8	F3 lines	176	ICIM	CYR29, CYR32, CYR33, PSTSu5, PST-Hy8 and PST-V26	Zhou et al 2015b
QYr.sgi-2B.1	APR	2B	Kariega 9 × Avocet S	Xbarc55–Xwmc344	LAI, RT	27.65 (25.9-29.4)	25.7	22.5	DH	1020	CIM	6E22A+	Agenbag et al 2014
QYr.sgi-4A.1	APR	4A	Kariega 9 × Avocet S	Xbarc78–Xwmc219	LAI, RT	154.1 (147.3-160.9)	26.4	12.9	DH	1020	CIM	6E22A+	Agenbag et al 2014
QYr.ifa-2AL	APR	2AL	Capo × Arina	wPt-8596-Xgwm312	DS	63 (44-83)	11.9	16.3	RIL	172	CIM	NA	Buerstmayr et al 2014
QYr.ifa-2BL	APR	2BL	Capo × Arina	wPt-7360-wPt- 733641	DS	160 (152-160)	12.2	16.8	RIL	172	CIM	NA	Buerstmayr et al 2014
QYr.ifa-3AS	APR	3AS	Capo × Arina	wPt-0714-wPt-9634	DS	8 (24-5)	4.5	5.6	RIL	172	CIM	NA	Buerstmayr et al 2014
QYr.ifa-3BS	APR	3BS	Capo × Arina	Xbarc133-Xgwm389	DS	26 (34-16.5)	9.2	12.1	RIL	172	CIM	NA	Buerstmayr et al 2014
QYr.ifa-5A	APR	5A	Capo × Furore	barc117-wPt-2426	DS	12 (0-20)	10.3	7.4	RIL	201	CIM	NA	Buerstmayr et al 2014
QYrco.wpg-1B.1	ASR	1B	Brundage × Coda	Xiwa4754-Xiwa2547	DS,IT	19.35 (12.4-26.3)	16	24	RIL	268	CIM	PST-37, PST-45, PST-100, PST-114 and PST-127	Case et al 2014
QYrco.wpg-1B.2	ASR	1B	Brundage × Coda	Xbarc119-Xbarc137	DS,IT	88.1 (80.9-95.3)	9.6	14	RIL	268	CIM	PST-37, PST-45, PST-100, PST-114 and PST-127	Case et al 2014
QYrbr.wpg-5D	SR	5D	Brundage × Coda	Xwmc765, Xbarc144	DS,IT	32.4 (27.5-37.3)	7.9	12	RIL	268	CIM	PST-37, PST-45, PST-100, PST-114 and PST-127	Case et al 2014
QYrbr.wpg-3B.1	APR	3B	Brundage × Coda	Xiwa195-Xiwa715	DS,IT	29.8 (22.6-37)	6.3	7	RIL	268	CIM	PST-37, PST-45, PST-100, PST-114 and PST-127	Case et al 2014
QYrbr.wpg-3B.2	APR	3B	Brundage × Coda	wPt-9432-Xgdm8	DS,IT	69.4 (63.7-75.1)	31.2	1	RIL	268	CIM	PST-37, PST-45, PST-100, PST-114 and PST-127	Case et al 2014
QYrco.wpg-5B	APR	5B	Brundage × Coda	Xiwa5488-Xgwm639	DS,IT	87.05 (78.3-95.8)	34.1	1	RIL	268	CIM	PST-37, PST-45, PST-100, PST-114 and PST-127	Case et al 2014
QYr.cim-1BL	APR	1BL	Avocet-YrA × Francolin#1.	wPt-1770-wPt-9028	AUDPC,DS	23.35 (19.9-26.8)	24.6	43.6	RIL	141	ICIM	CYR32, CYR33, V2	Lan et al 2014
QYr.cim-2BS	APR	2BS	Avocet-YrA × Francolin#1.	gwm374-YrF	AUDPC,DS	75.1 (74.1-76.1)	12.8	22.7	RIL	141	ICIM	CYR32, CYR33, V2	Lan et al 2014
QYr.cim-2DS	APR	2DS	Avocet-YrA × Francolin#1.	wPt-9780-wPt-3728	AUDPC,DS	41.15 (35.6-46.7)	5	5.3	RIL	141	ICIM	CYR32, CYR33, V2	Lan et al 2014
QYr.cim-5AL	APR	5AL	Avocet-YrA × Francolin#1.	wPt-733649-wPt-9094	AUDPC,DS	52.05 (45.8-58.3)	6	6.4	RIL	141	ICIM	CYR32, CYR33, V2	Lan et al 2014
QYr.cim-6AL	APR	6AL	Avocet-YrA × Francolin#1.	wPt-733679-wPt-744577	AUDPC,DS	26.15 (25.8-26.5)	6.8	7.9	RIL	141	ICIM	CYR32, CYR33, V2	Lan et al 2014
QYr.cim-3BS.2	APR	3BS	Avocet-YrA × Francolin#1.	gwm533.2-barc133	AUDPC,DS	18.75 (18.1-19.4)	4.5	9	RIL	141	ICIM	CYR32, CYR33, V2	Lan et al 2014
QYr.ccsu-1A.1	APR	1A	Opata 85 × W7984	Xgwm99-XksuE11.1	DS	115.75 (111.4-120.1)	2.53	8.93	RIL	110	CIM	46S102, 46S103 and 46S119	Ajay et al 2013
QYr.ccsu-1B.1	APR	1B	Opata 85 × W7984	Xcdo1189-Xgwm259	DS	88.25 (81.4-95.1)	2.64	9.79	RIL	110	CIM	46S102, 46S103 and 46S119	Ajay et al 2013
QYr.ccsu-2A.1	APR	2A	Opata 85 × W7984	Xbcd152-Xpsr903	DS	71.61 (71.1-71.7)	9.5	24.3	RIL	110	CIM	46S102, 46S103 and 46S119	Ajay et al 2013
QYr.ccsu-2B.1	APR	2B	Opata 85 × W7984	Xmwg950-Xtam72	DS	20.51 (19.2-21.7)	2.67	7.58	RIL	110	CIM	46S102, 46S103 and 46S119	Ajay et al 2013
QYr.ccsu-2B.2	APR	2B	Opata 85 × W7984	Xgwm630-XksuF11	DS	32.1 (29.3-34.9)	3.58	10.62	RIL	110	CIM	46S102, 46S103 and 46S119	Ajay et al 2013
QYr.ccsu-2B.3	APR	2B	Opata 85 × W7984	Xbarc167-Xgwm129	DS	37.31 (36-37.7)	3.33	10.96	RIL	110	CIM	46S102, 46S103 and 46S119	Ajay et al 2013
QYr.ccsu-2B.4	APR	2B	Opata 85 × W7984	Xgwm55.1-Xbcd1119	DS	40.25 (38.4-42.1)	5.19	14.13	RIL	110	CIM	46S102, 46S103 and 46S119	Ajay et al 2013
QYr.ccsu-3B.1	APR	3B	Opata 85 × W7984	Xfbb166- Xcdo460	DS	17.8 (8-27.6)	5.46	18.74	RIL	110	CIM	46S102, 46S103 and 46S119	Ajay et al 2013
QYr.ccsu-3B.2	APR	3B	Opata 85 × W7984	Xgwm566-XksuH7	DS	59.45 (50.1-68.8)	2.78	6.25	RIL	110	CIM	46S102, 46S103 and 46S119	Ajay et al 2013
QYr.ccsu-7A.1	APR	7A	Opata 85 × W7984	Xbarc121 -Xfba354	DS	79.3 (76.8-81.8)	4.21	12.1	RIL	110	CIM	46S102, 46S103 and 46S119	Ajay et al 2013
QYr.ccsu-7B.2	APR	7B	Opata 85 × W7984	Xfbb67-XksuD2.2	DS	86.51 (71-101.6)	3.07	9.14	RIL	110	CIM	46S102, 46S103 and 46S119	Ajay et al 2013
QYr.ccsu-7D.1	APR	7D	Opata 85 × W7984	Xbarc154-Xbarc352	DS	22 (18-26)	5.04	13.32	RIL	110	CIM	46S102, 46S103 and 46S119	Ajay et al 2013
QYr.sun-2A	APR	2A	Wollaroi × Bansi	wPt-7285–wPt-1722	DS	11.15 (7.9-14.4)	3.4	12	RIL	92	CIM	134 E16A+, 134 E16A+Yr17+, 134 E16A+J+T+	Bansal et al 2013
QYr.sun-3B	APR	3B	Wollaroi × Bansi	wPt-7454–wPt-2698	DS	127.7 (120-135.4)	9.74	35	RIL	92	CIM	134 E16A+, 134 E16A+Yr17+, 134 E16A+J+T+	Bansal et al 2013
QYr.sun-5B	APR	5B	Wollaroi × Bansi	barc0142–wPt-0837	DS	105 (72.2-137.8)	2.71	9	RIL	92	CIM	134 E16A+, 134 E16A+Yr17+, 134 E16A+J+T+	Bansal et al 2013
QYrus.vt-1AS	APR	1AS	USG 3555 × Neuse	cfa2153 - wPt671698	DS,IT	7.6 (5.1-8.8)	4	17	RIL	288	RIM	PST 100	Christopher et al 2013a
QYrne.vt-3A	APR	3A	USG 3555 × Neuse	wPt7608 - wPt1681	DS,IT	1.6 (0-1.6)	3.1	14.8	RIL	288	RIM	PST 100	Christopher et al 2013a
QYrus.vt-4BL	APR	4BL	USG 3555 × Neuse	gwm165 - gwm149	DS,IT	16 (8.6-28.8)	31.5	82.5	RIL	288	RIM	PST 100	Christopher et al 2013a
QYrus.vt-7D	APR	7D	USG 3555 × Neuse	wPt745008 - wPt744656	DS,IT	0.9 (0-2.6)	3.6	17.4	RIL	288	RIM	PST 100	Christopher et al 2013a
QYrva.vt-2AS	APR	2AS	VA00W-38 × Pioneer Brand 26R46	wpt7721 - Xgwm296b	DS,IT	19.8 (8.8-27.3)	28.6	81.8	RIL	182	CIM	PST 100	Christopher et al 2013b
QYrva.vt-4BL	APR	4BL	VA00W-38 × Pioneer Brand 26R46	wmc48a - wmc652	DS,IT	40.2 (18.7-43.3)	12.6	27.3	RIL	182	CIM	PST 100	Christopher et al 2013b
QYrpi.vt-6BL	APR	6BL	VA00W-38 × Pioneer Brand 26R46	wpt7935 - gwm88	DS,IT	7.2 (0-12.4)	5.3	13.5	RIL	182	CIM	PST 100	Christopher et al 2013b
QYrpi.vt-3BL	APR	3BL	VA00W-38 × Pioneer Brand 26R46	gwm493 - wpt11278	DS	50.8 (46-59.3)	2.7	6.6	RIL	182	CIM	PST 100	Christopher et al 2013b
QYr.niab-2D.1	APR	2D	Claire × Lemhi	Xgwm539-EST22	IT	47.5 (44-51)	3.6	25.4	F3 lines, DH	183; 78	SIM	WYR76/10 and WYR92/1	Powell et al 2013
QYr.niab-2D.2	APR	2D	Claire × Lemhi	wPt-7408-Xgwm301a	IT	13 (11-15)	5.1	28.7	F3 lines, DH	183; 78	SIM	WYR76/10 and WYR92/1	Powell et al 2013
QYr.niab-2B	APR	2B	Claire × Lemhi	wPt-7200-wPt-4002	IT	39.5 (34-45)	2.9	21.7	F3 lines, DH	183; 78	SIM	WYR76/10 and WYR92/1	Powell et al 2013
QYr.niab-7B	APR	7B	Claire × Lemhi	wPt-4057-wPt-1708	IT	39 (38-40)	1.8	13	F3 lines, DH	183; 78	SIM	WYR76/10 and WYR92/1	Powell et al 2013
QYr.cim-2BS	NA	2BS	Avocet × Chapio	wPt-7026-wPt-0079	DS	73.05 (67-79.1)	6.6	11.8	RIL	277	CIM	CYR32	Yang et al 2013
QYr.cim-3BS	NA	3BS	Avocet × Chapio	Pbc-Xgwm533	DS	3.75 (0-7.5)	19.2	18	RIL	277	CIM	CYR32	Yang et al 2013
QYr.cim-3D	NA	3D	Avocet × Chapio	Xgdm8-Xgdm128	DS	11.9 (0-23.8)	9	13.5	RIL	277	CIM	CYR32	Yang et al 2013
QYr.cim-5BL	NA	5BL	Avocet × Chapio	Xbarc109-Xbarc74	DS	46.1 (45.2-47)	11.1	6.9	RIL	277	CIM	CYR32	Yang et al 2013
QYr.cim-7DS	NA	7DS	Avocet × Chapio	XcsLV34-wPt-1100	DS	12.7 (6.5-18.9)	50.3	50.7	RIL	277	CIM	CYR32	Yang et al 2013
QYr.ufs-2A	APR	2A	Yr16DH70 × Palmiet	wPt-733314–wPt-0003	DS	21 (0-42)	18.8	47.8	RIL	201	CIM	6E16A-, 6E22A-	Agenbag et al 2012
QYr.ufs-2B	APR	2B	Yr16DH70 × Palmiet	Xgwm102–wPt-664520	DS	24.5 (10-39)	6.6	10.3	RIL	201	CIM	6E16A-, 6E22A-	Agenbag et al 2012
QYr.ufs-4B	APR	4B	Yr16DH70 × Palmiet	Xgwm165–Xgwm495	DS	18.5 (20-17)	7.6	11.7	RIL	201	CIM	6E16A-, 6E22A-	Agenbag et al 2012
QYr.ufs-5B	APR	5B	Yr16DH70 × Palmiet	wPt-7114–Xbarc74	DS	46.45 (40.9-52)	3.8	5.7	RIL	201	CIM	6E16A-, 6E22A-	Agenbag et al 2012
QYr.ufs-6D	APR	6D	Yr16DH70 × Palmiet	Xgwm325–Xbarc175	DS	71 (62-80)	4.2	7.6	RIL	201	CIM	6E16A-, 6E22A-	Agenbag et al 2012
QYr.caas-2BS.1	APR	2BS	Ibis × Huixianhong	Xgwm148-Xwmc360	DS	14.5 (1-28)	9.66	29.9	F3 lines	237	ICIM	CYR29, CYR31, CYR32, CYR33, Shui4, Shui5, and Hy8, CYR31, CYR32, CYR33, Shui4, Shui6, HY6, and Hy7	Bin et al 2012
QYr.caas-6BS.1	APR	6BS	Ibis × Huixianhong	Xwmc487-Xgwm768	DS	7.75 (1-14.5)	2.47	4.1	F3 lines	237	ICIM	CYR29, CYR31, CYR32, CYR33, Shui4, Shui5, and Hy8, CYR31, CYR32, CYR33, Shui4, Shui6, HY6, and Hy7	Bin et al 2012
Yrq1-2DS	APR	2DS	Yanzhan 1 × Xichang 76-9	Xgdm5-Xgwm296	LP,IT	14.5 (12.6-16.4)	21.8	48.1	RIL	118	CIM	CYR32	Cao et al 2012
Yrq2-3AS	APR	3AS	Yanzhan 1 × Xichang 76-9	Xwmc11-Xgwm369	LP,IT	13.9 (6.3-21.5)	5.2	10.5	RIL	118	CIM	CYR32	Cao et al 2012
Yrq3-6AS	APR	6AS	Yanzhan 1 × Xichang 76-9	Xgwm334-Xbarc3	LP,IT	20.1 (0-40.2)	5.5	10.2	RIL	118	CIM	CYR32	Cao et al 2012
Yrq4-7BL	APR	7BL	Yanzhan 1 × Xichang 76-9	Xcfa2040-Xbarc32	LP,IT	64.95 (67.3-62.6)	6.1	9.6	RIL	118	CIM	CYR32	Cao et al 2012
QYrid.ui-1A	HTAP	1A	Rio Blanco × IDO444	X377889–XLMW1	DS,IT	3.05 (0-6.1)	3	9	RIL	169	CIM	NA	Chen et al 2012
QYrid.ui-2B.1	HTAP	2B	Rio Blanco × IDO444	wPt-9668–Xgwm429	DS,IT	51 (40.1-61.9)	12.3	25	RIL	169	CIM	NA	Chen et al 2012
QYrid.ui-2B.2	HTAP	2B	Rio Blanco × IDO444	Xgwm429–Xbarc91	DS,IT	81.65 (61.9-101.4)	16.5	31	RIL	169	CIM	NA	Chen et al 2012
QYrrb.ui-3B.1	HTAP	3B	Rio Blanco × IDO444	X345897–wPt-3921	DS,IT	6.2 (0.9-11.5)	3.6	10	RIL	169	CIM	NA	Chen et al 2012
QYrid.ui-4A	HTAP	4A	Rio Blanco × IDO444	Xgwm165–Xgwm495	DS,IT	20.5 (18.4-22.6)	3	7	RIL	169	CIM	NA	Chen et al 2012
QYr.inra-2AS	NA	2AS	Apache × cv. Taldor	barc212-SC-Y15	AUDPC	10.67 (0-22.6)	18.39	25.95	DH	182	CIM	237E141 and 106E139	Paillard et al 2012
QYr.inra-2BL	NA	2BL	Apache × cv. Taldor	gpw3032 - gpw4043	AUDPC	62.94 (51-76.2)	17.34	24.26	DH	182	CIM	237E141 and 237E14 1V17	Paillard et al 2012
QYr.inra-2AL	NA	2AL	Apache × cv. Taldor	gpw4496-gwm294	AUDPC	78.55 (85.53-99.7)	4.27	3.87	DH	182	CIM	237 E141V17.	Paillard et al 2012
QYr.inra-4B	NA	4B	Apache × cv. Taldor	gwm495-wmc47	AUDPC	12.34 (2.1-19.7)	9.17	14.54	DH	182	CIM	106 E139	Paillard et al 2012
QYr.caas-1AL	APR	1AL	SHA3/CBRD × Naxos	XwPt-2406-Xwmc59	DS	11.25 (5.1-17.4)	3.8	8.2	RIL	166	CIM	CYR32 and CYR33	Ren et al 2012a
QYr.caas-1BL.1RS	APR	1BL	SHA3/CBRD × Naxos	Xgdm33a-Xbarc8	DS	4.75 (2.8-6.7)	16.3	27.6	RIL	166	CIM	CYR32 and CYR33	Ren et al 2012a
QYr.caas-1DS	APR	1DS	SHA3/CBRD × Naxos	XUgwm353-Xgdm33b	DS	1.45 (0-2.9)	3.9	5.8	RIL	166	CIM	CYR32 and CYR33	Ren et al 2012a
QYr.caas-2BL	APR	2BL	SHA3/CBRD × Naxos	XwPt-8460-XwPt-3755	DS	15.25 (12.5-18)	4.9	12.2	RIL	166	CIM	CYR32 and CYR33	Ren et al 2012a
QYr.caas-2DL	APR	2DL	SHA3/CBRD × Naxos	XwPt-6752-Xcfd47	DS	55.65 (55-56.3)	5.6	10.2	RIL	166	CIM	CYR32 and CYR33	Ren et al 2012a
QYr.caas-5AL.2	APR	5AL	SHA3/CBRD × Naxos	XwPt-1903-Xwmc727	DS	6.85 (3.5-10.2)	2.4	3.2	RIL	166	CIM	CYR32 and CYR33	Ren et al 2012a
QYr.caas-5BL.3	APR	5BL	SHA3/CBRD × Naxos	XwPt-2707-Xbarc275	DS	3.1 (1.7-4.5)	5.2	7.8	RIL	166	CIM	CYR32 and CYR33	Ren et al 2012a
QYr.caas-6BS.2	APR	6BS	SHA3/CBRD × Naxos	Xwmc104-XwPt-0259	DS	5.3 (0-10.6)	2.9	5.7	RIL	166	CIM	CYR32 and CYR33	Ren et al 2012a
QYr.caas-7BL.1	APR	7BL	SHA3/CBRD × Naxos	XwPt-8106-Xbarc176	DS	49.8 (44.6-55)	3.9	9.1	RIL	166	CIM	CYR32 and CYR33	Ren et al 2012a
QYr.caas-7BL.2	APR	7BL	SHA3/CBRD × Naxos	Xgwm577-XwPt-4300	DS	127.45 (118.5-136.4)	6.4	14.7	RIL	166	CIM	CYR32 and CYR33	Ren et al 2012a
QYr.caas-6BS.3	APR	6BS	Bainong64 × Jingshuang16	Xwmc487-Xcfd13	DS	18.7 (15.2-22.2)	2.4	6.2	DH	179	CIM	CYR31, CYR32, CYR33, Shui4, Shui6, Hy6 and Hy7, CYR29, CYR31, CYR32, CYR33, Shui4, Shui5 and Hy8	Ren et al 2012b
QYr.caas-4DL	APR	4DL	Bainong64 × Jingshuang16	Xwmc331-Xgwm165	DS	2 (0-4)	3.3	8	DH	179	CIM	CYR31, CYR32, CYR33, Shui4, Shui6, Hy6 and Hy7, CYR29, CYR31, CYR32, CYR33, Shui4, Shui5 and Hy8	Ren et al 2012b
QYr.caas-7AS	APR	7AS	Bainong64 × Jingshuang16	Xbarc127-Xbarc174	DS	14.1 (0-28.2)	2.3	6	DH	179	CIM	CYR31, CYR32, CYR33, Shui4, Shui6, Hy6 and Hy7, CYR29, CYR31, CYR32, CYR33, Shui4, Shui5 and Hy8	Ren et al 2012b
QTL on 1AL	APR	1AL	Avocet × Pastor	wPT-6005-wPT-4709	DS	4.9 (0-9.8)	4.9	4.1	RIL	148	MIM	NA	Roseswarne et al 2012
QTL on 1BSb	APR	1BS	Avocet × Pastor	wPT-6240-wPT-8168	DS	152.3 (155.4-149.2)	6.6	5.1	RIL	148	MIM	NA	Roseswarne et al 2012
QTL on 1BL	APR	1BL	Avocet × Pastor	Xgwm818-XcsLV46	DS	14.35 (10.8-17.9)	23	15.1	RIL	148	MIM	NA	Roseswarne et al 2012
QTL on 2BS	APR	2BS	Avocet × Pastor	Lr23-Yr31	DS	20.3 (0-20.3)	60	17.9	RIL	148	MIM	NA	Roseswarne et al 2012
QTL on 3A	APR	3A	Avocet × Pastor	wPT-6422 - wPT-7890	DS	28.05 (15.1-41)	11	3.2	RIL	148	MIM	NA	Roseswarne et al 2012
QTL on 3B	APR	3B	Avocet × Pastor	wPT-2458 - wPT-0036	DS	101.55 (87.3-115.8)	16.2	4.6	RIL	148	MIM	NA	Roseswarne et al 2012
QTL on 4DS	APR	4DS	Avocet × Pastor	wPT-4572 - wPT-6880	DS	36.75 (23.1-50.4)	11.8	4.9	RIL	148	MIM	NA	Roseswarne et al 2012
QTL on 5AL	APR	5AL	Avocet × Pastor	wPT-0837 - wPT-5231	DS	121.2 (100.9-141.5)	13.2	3.9	RIL	148	MIM	NA	Roseswarne et al 2012
QTL on 6AS	APR	6AS	Avocet × Pastor	wPT-2573 - wPT-0959	DS	21.75 (17.6-25.9)	7.4	7.1	RIL	148	MIM	NA	Roseswarne et al 2012
QTL on 6BL	APR	6BL	Avocet × Pastor	wPT-6329 - wPT-5176	DS	4.75 (0-9.5)	5.6	4.4	RIL	148	MIM	NA	Roseswarne et al 2012
QTL on 7AS	APR	7AS	Avocet × Pastor	wPT-4172 - wPT-8149	DS	8.65 (7.9-9.4)	5.9	3.3	RIL	148	MIM	NA	Roseswarne et al 2012
QTL on 7AL	APR	7AL	Avocet × Pastor	wPT-2260 - wPT-2501	DS	24.65 (10.5-38.8)	9.1	6.3	RIL	148	MIM	NA	Roseswarne et al 2012
QTL on 7BL	APR	7BL	Avocet × Pastor	wPT-3190 - wPT-1475	DS	105.75 (101.5-110)	25.8	7.8	RIL	148	MIM	NA	Roseswarne et al 2012
QYrst.orr-1AL	APR	1AL	Stephens × Platte	345382 - 376404	DS	17.6 (0-20.3)	6.8	14	RIL	156	CIM	MX-94.11	Vazquez et al 2012
QYrst.orr-4AL	APR	4AL	Stephens × Platte	wPt-9901 - wPt-0032	DS	38.8 (38.8-48.4)	3	7	RIL	156	CIM	MX-94.11	Vazquez et al 2012
QYrst.orr-7BS	APR	7BS	Stephens × Platte	wPt-7653 - wPt-4025	DS	0 (0-20.8)	3.1	6	RIL	156	CIM	MX-94.11	Vazquez et al 2012
QYrst.orr-1DS	APR	1DS	Stephens × Platte	wPt-9181 - wPt-7946	DS	19.5 (0-52.5)	3.3	11	RIL	156	CIM	MX-94.11	Vazquez et al 2012
QYrpl.orr-6AL	APR	6AL	Stephens × Platte	wPt-1642 - 378849	DS	9.1 (0-9.1)	3	6	RIL	156	CIM	MX-94.11	Vazquez et al 2012
QYrst.orr-4BS	APR	4BS	Stephens × Platte	wPt5265 - 312980	DS	0 (0-44.6)	5.2	12	RIL	156	CIM	MX-94.11	Vazquez et al 2012
QYr.uga-2AS	APR	2AS	Pioneer 26R61 × AGS 2000	Xbarc124 - Xgwm359	IT	23.6 (16.9-31.9)	25.6	56	RIL	178	CIM	PST-100 and PST-102	Hao et al 2011
QYr.uga-6AS	APR	6AS	Pioneer 26R61 × AGS 2000	wPt-671561 - wPt-7840	IT	11.6 (4.8-12.6)	4.4	6	RIL	178	CIM	PST-100 and PST-102	Hao et al 2011
QYr.uga-3BS.2	APR	3BS	Pioneer 26R61 × AGS 2000	wPt-730063 - wPt-9579	IT	52.2 (52.1-52.7)	3.6	7	RIL	178	CIM	PST-100 and PST-102	Hao et al 2011
QYr.uga-3BS.3	APR	3BS	Pioneer 26R61 × AGS 2000	wPt-1612 - wPt-7486	IT	54.6 (54.5-56.1)	3.1	5	RIL	178	CIM	PST-100 and PST-102	Hao et al 2011
QYr.uga-5B	APR	5B	Pioneer 26R61 × AGS 2000	wPt-665267 - Xgdm152	IT	34.2 (34-35.2)	3.3	5	RIL	178	CIM	PST-100 and PST-102	Hao et al 2011
QYr.uga-3BS.1	APR	3BS	Pioneer 26R61 × AGS 2000	wPt-2557 - Xbarc133	IT	9.4 (9.3-10.7)	3.8	5	RIL	178	CIM	PST-100 and PST-102	Hao et al 2011
QYr.ucw-3BS	NA	3BS	C1110 × PI610750	BE446462 - barc133	RT,DS	5.8 (3.8-6.3)	38.2	36.4	RIL	186	CIM	PST-100	Lowe et al 2011
Yr48 on 5AL	NA	5AL	C1110 × PI610750	wmc727 - wPt9800	RT,DS	183.7 (179.3-184.6)	15.2	10.2	RIL	186	CIM	PST-100	Lowe et al 2011
QYr.ucw-2BS	NA	2BS	C1110 × PI610750	gwm429 - barc230	RT,DS	80.6 (58.9-82.9)	5.9	4.5	RIL	186	CIM	PST-100	Lowe et al 2011
QYr.ucw-2AS	NA	2AS	C1110 × PI610750	wPt-3896 - cfa2201	RT,DS	37.9 (15.7-57.5)	3.1	2.3	RIL	186	CIM	PST-100	Lowe et al 2011
Lr34/Yr18 on 7D	APR	7D	Kariega × Avocet S	barc352 - gwm111	AUDPC,IT,SR,LAI	23.85 (20-27.7)	43.3	35	DH	254	CIM	6E22A+	Prins et al 2011
QYr.sgi-2B.1	APR	2B	Kariega × Avocet S	barc200 - wPt6278	AUDPC,IT,SR,LAI	12 (0-24)	29.4	45.7	DH	254	CIM	6E22A+	Prins et al 2011
QYr.sgi-4A.1	APR	4A	Kariega × Avocet S	ks12m34A - wPt5003	AUDPC,IT,SR,LAI	120 (112-128)	37.6	28.4	DH	254	CIM	6E22A+	Prins et al 2011
QYr.sgi-4A.2	APR	4A	Kariega × Avocet S	wPt0538 - wPt1961	AUDPC,IT,SR,LAI	112 (100-124)	10.4	19.7	DH	254	CIM	6E22A+	Prins et al 2011
QYr.sgi-1A	APR	1A	Kariega × Avocet S	s15m19D - wPt3698	AUDPC,IT,SR,LAI	27.55 (0-55.1)	5	5.5	DH	254	CIM	6E22A+	Prins et al 2011
QYr.ufs-6A	APR	6A	Kariega × Avocet S	wpt5550 - psp3152	AUDPC,IT,SR,LAI	8.8 (0-17.6)	5.6	3.2	DH	254	CIM	6E22A+	Prins et al 2011
QYr.ufs-6B	APR	6B	Kariega × Avocet S	js14m69E - wPt7745	AUDPC,IT,SR,LAI	6.65 (0-13.3)	10	7.5	DH	254	CIM	6E22A+	Prins et al 2011
QYr.sgi-7A.1	APR	7A	Kariega × Avocet S	wPt8302 - wPt3226	AUDPC,IT,SR,LAI	149.15 (144.9-153.4)	5.2	10	DH	254	CIM	6E22A+	Prins et al 2011
QYr.sgi-7A.2	APR	7A	Kariega × Avocet S	wPt3226 - gwm332	AUDPC,IT,SR,LAI	155.35 (153.4-157.3)	3.1	3.3	DH	254	CIM	6E22A+	Prins et al 2011
QYr-tem-5B.1	SR	5B	Flinor × MingXian 169	Barc89 - wms67	IT	84.7 (90.7-78.7)	4.44	37.33	RIL	130	CIM	CYR32	Feng et al 2010
QYr-tem-5B.2	SR	5B	Flinor × MingXian 169	Wmc235 - wms604	IT	180.45 (177.1-183.8)	4.99	33.12	RIL	130	CIM	CYR32	Feng et al 2010
QYrlo.wpg-2BS	HTAP	2BS	Louise × Penawawa	Xwmc474 - Xgwm148	DS,IT	64.05 (55.6-72.5)	62.3	68	RIL	188	CIM	PST-114, PST-54,PST-114, PST-100	Carter et al 2009
QYr.inra-2BS	APR	2BS	Renan × Récital	Xgwm210a - Xfbb67c	AUDPC	8.25 (6.8-9.7)	12.94	16.48	RIL	194	CIM	237 E141	Dedryver et al 2009
QYr.inra-3BS	APR	3BS	Renan × Récital	Xgwm533	AUDPC	23.85 (0-47.7)	7.7	10.93	RIL	194	CIM	237 E141	Dedryver et al 2009
QYr.inra-6B	APR	6B	Renan × Récital	Xcdo270 - Xgwm193	AUDPC	26.15 (24.1-28.2)	6.03	4.99	RIL	194	CIM	237 E141	Dedryver et al 2009
QYr.inra-3Bcent	APR	3B	Renan × Récital	Xgwm131b - Xbcd131	AUDPC	125.1 (110.7-139.5)	7.86	15.26	RIL	194	CIM	237 E141	Dedryver et al 2009
QYr.caas-4BL	APR	4BL	Libellula × Huixianhong	Xgwm165 - Xgwm149	DS	13.1 (26.2-0)	3.57	5.1	RIL	244	CIM	CYR32	Lu et al 2009
QYr.caas-7DS	APR	7DS	Libellula × Huixianhong	csLV34 - Xgwm295	DS	6.3 (0-12.6)	16.16	32.2	RIL	244	CIM	CYR32	Lu et al 2009
QYr.caas-2DS	APR	2DS	Libellula × Huixianhong	Xcfd51 - Xgwm261	DS	33.75 (23-44.5)	8	9.9	RIL	244	CIM	CYR32	Lu et al 2009
QYr.caas-5BL.1	APR	5BL	Libellula × Huixianhong	Xwmc415 - Xwmc537	DS	2.15 (0-4.3)	8.19	7.2	RIL	244	CIM	CYR32	Lu et al 2009
QYr.caas-5BL.2	APR	5BL	Libellula × Huixianhong	Xbarc142 - Xgwm604	DS	9.95 (19.9-0)	2.53	2.6	RIL	244	CIM	CYR32	Lu et al 2009
QYrlu.cau-2BS1	HTAP	2BS	Aquileja × Luke	Xwmc154 - Xgwm148	IT,SN	62.2 (43.5-80.9)	7.7	36.6	F3 lines	326	CIM	CYR32	Guo et al 2008
QYrlu.cau-2BS2	HTAP	2BS	Aquileja × Luke	Xgwm148 - Xabrc167	IT,SN	92.8 (80.9-104.7)	8.8	41.5	F3 lines	326	CIM	CYR32	Guo et al 2008
QYraq.cau-2BL	HTAP	2BL	Aquileja × Luke	Xwmc175 - Xwmc332	IT,SN	139.65 (128.5-150.8)	13.9	61.5	F3 lines	326	CIM	CYR32	Guo et al 2008
QPst.jic-1B	APR	1B	Guardian × Avocet S	Xgwm259 - Xgwm818	IT	99.5 (101-98)	12.6	45	F3 lines	178	CIM	WYR68-1	Melichar et al 2008
QYrex.wgp-6AS	HTAP	6AS	AVS × Express	Xgwm334 - Xwgp56	IT,AUDPC	18.6 (16.7-20.5)	10.5	19.1	RIL	146	CIM	PST-100, 114, 115 and 116	Lin and chen 2008
QYrex.wgp-3BL	HTAP	3BL	AVS × Express	Xgwm299 - Xwgp66	IT,AUDPC	31.5 (28.7-34.3)	9.9	16.4	RIL	146	CIM	PST-100, 114, 115 and 116	Lin and chen 2008
QYrex.wgp-1BL	HTAP	1BL	AVS × Express	Xwgp77 - Xwmc631	IT,AUDPC	24.1 (15.7-32.5)	4.4	5.9	RIL	146	CIM	PST-100, 114, 115 and 116	Lin and chen 2008
QYrst.wgp.6BS.1	HTAP	6B	Stephens × Michigan Amber	Xbarc101 - Xbarc136	AUDPC	76.7 (68.4-85)	6.83	45	RIL	101	CIM	PST-25	Santra et al 2008
QYrst.wgp.6BS.2	HTAP	6B	Stephens × Michigan Amber	Xgwm132 - Xgwm705	AUDPC	27.7 (18.8-36.6)	8.31	43	RIL	101	CIM	PST-25	Santra et al 2008
Qhtap.wsu-7BL	HTAP	7BL	AVS × Alpowa	Xwgp36 - Xwgp45	IT,AUDPC	22.9 (22.5-23.3)	57.5	25.3	F3 lines	136	SIM	PST-1 and PST-21	Lin and chen 2007
Yr18 on 7D	SR	7D	Opata85 × synthetic population	Xwg834 - Xbcd1438	DS	10 (9-11)	2.69	8.43	RIL	114	CIM	46S119	Chuneja et al 2006
QTL on 3D	SR	3D	Opata85 × synthetic population	Xgwm456 - Xbcd134	DS	100 (95-105)	4.38	14	RIL	114	CIM	46S119	Chuneja et al 2006
QTL on 2B	APR	2B	Opata85 × synthetic population	Xcdo405 - Xbcd1522	DS	51.5 (48-55)	5.18	16.11	RIL	114	CIM	46S119	Chuneja et al 2006
QTL on 3B	APR	3B	Opata85 × synthetic population	Xfba190 - Xgwm493	DS	40 (35-45)	4.12	13.83	RIL	114	CIM	46S119	Chuneja et al 2006
QTL on 2AL	NA	2AL	Solist × Deben, Kris × Deben and Kris × Wasmo	wmc198a - wmc181	IT	189.3 (189.3-213.5)	10.17	41	DH	138	CIM	71/93, 08/97, 70/99	Christiansen et al 2006
QTL on 2AS	NA	2AS	Solist × Deben, Kris × Deben and Kris × Wasmo	wmc382 - gwm071d	IT	12 (0-29.2)	6.2	27	DH	138	CIM	71/93, 08/97, 70/99	Christiansen et al 2006
QTL on 2BL	NA	2BL	Solist × Deben, Kris × Deben and Kris × Wasmo	wmc332 - wmc317a	IT	169.9 (161.8-178)	4.46	21	DH	138	CIM	71/93, 08/97, 70/99	Christiansen et al 2006
QTL on 6B	NA	6B	Solist × Deben, Kris × Deben and Kris × Wasmo	gwm518 - wmc341	IT	45.95 (36.6-55.3)	6.26	25	DH	138	CIM	71/93, 08/97, 70/99	Christiansen et al 2006
QTL on 1BL	APR	1BL	Avocet S × Pavon76	Xgwm140 - Xgwm259	DS,IT	35 (24.8-38.5)	17.1	36.5	RIL	146	CIM	Mex96.11	William et al 2006
QTL on 3BS	APR	3BS	Avocet S × Pavon76	XpAGGmCAA5 - XpAATmCAC2	DS,IT	2 (0-2.3)	2	6	RIL	146	CIM	Mex96.11	William et al 2006
QTL on 4BL	APR	4BL	Avocet S × Pavon76	XpAGGmCTG10 - Xgwm495	DS,IT	23 (14-23.9)	4.5	13	RIL	146	CIM	Mex96.11	William et al 2006
QTL on 6AL	APR	6AL	Avocet S × Pavon76	XpAAGmCGA4 - Xgwm427	DS,IT	28 (27.7-31.5)	3	6	RIL	146	CIM	Mex96.11	William et al 2006
QTL on 6BL	APR	6BL	Avocet S × Pavon76	Xgwm58 - XpAGGmCAA1	DS,IT	12 (11.1-12.6)	7.6	14	RIL	146	CIM	Mex96.11	William et al 2006
QYr.inra-2AL	APR	2AL	CR × Re´cital	Xgwm382a - Xgwm359	DS	37.05 (27.3-46.8)	6.08	24	RIL	217	CIM	237 E141, 237 E141V17	Mallard et al 2005
QYr.inra-2BS	APR	2BS	CR × Re´cital	Xgpw3032 - Xcfd50a	DS	55.75 (40.7-70.8)	17.92	70	RIL	217	CIM	237 E141, 237 E141V17	Mallard et al 2005
QYr.inra-2BL	SR	2BL	CR × Re´cital	Xbarc101	DS	101.6 (95-108.2)	35.52	61	RIL	217	CIM	237 E141, 237 E141V17	Mallard et al 2005
QYr.inra-2DS	APR	2DS	CR × Re´cital	Xgwm102 - Xgwm539	DS	51.8 (39.1-64.5)	10.9	69	RIL	217	CIM	237 E141, 237 E141V17	Mallard et al 2005
QYr.inra-5BL.1	APR	5BL	CR × Re´cital	Xgwm639a - Xgwm639c	DS	146.25 (142.8-149.7)	9.7	26	RIL	217	CIM	237 E141, 237 E141V17	Mallard et al 2005
QYr.inra-5BL.2	APR	5BL	CR × Re´cital	Xgwm234 - XDuPw115a	DS	181 (178.8-183.2)	11.17	32	RIL	217	CIM	237 E141, 237 E141V17	Mallard et al 2005
QYr.sgi-7D	APR	7D	Kariega × Avocet S	Xgwm295 - Ltn	DS	5.95 (11.9-0)	11.5	29	DH	150	IM	6E22A-	Ramburan et al 2004
QYr.sgi-2B.1	APR	2B	Kariega × Avocet S	Xgwm148 - s12m60A	DS	15.85 (14.4-17.3)	20.5	46	DH	150	IM	6E22A-	Ramburan et al 2004
QYr.sgi-4A.1	APR	4A	Kariega × Avocet S	s21m40A - s22m55A	DS	62.85 (45.7-80)	5	15	DH	150	IM	6E22A-	Ramburan et al 2004
QYr.sgi-4A.2	APR	4A	Kariega × Avocet S	s13m94B - s12m53B	DS	11.35 (0-22.7)	9	24	DH	150	IM	6E22A-	Ramburan et al 2004
QYr.sgi-2B.2	APR	2B	Kariega × Avocet S	Xpsp3030 - s16m40A	DS	31 (29.3-32.7)	2.4	7	DH	150	IM	6E22A-	Ramburan et al 2004
QTL on 2DL	APR	2DL	Fukuho-komugi × Oligoculm	Xwmc445.2 - Xgwm320	AUDPC	46 (38-54)	3.16	9.6	DH	107	CIM	Mex96.11, 110 E143 A+	Suenaga et al 2003
QTL on 3BS	APR	3BS	Fukuho-komugi × Oligoculm	Xgwm389 - Xgwm533.2	AUDPC	10 (0-20)	5.7	24.5	DH	107	CIM	Mex96.11, 110 E143 A+	Suenaga et al 2003
QTL on 5BL	APR	5BL	Fukuho-komugi × Oligoculm	Xgwm499 - Xbcd9	AUDPC	50.5 (37-64)	10.4	16.1	DH	107	CIM	Mex96.11, 110 E143 A+	Suenaga et al 2003
QTL on 7BL	APR	7BL	Fukuho-komugi × Oligoculm	Xgwm577 - Xwmc232.2	AUDPC	117.5 (110-125)	3.3	9	DH	107	CIM	Mex96.11, 110 E143 A+	Suenaga et al 2003
QTL on 4BL	APR	4BL	Fukuho-komugi × Oligoculm	Xgwm6 - Xgwm538	AUDPC	46.5 (45-48)	5.3	12.3	DH	107	CIM	Mex96.11, 110 E143 A+	Suenaga et al 2003
QTL on 4DL	APR	4DL	Fukuho-komugi × Oligoculm	Xwmc331 - Xwmc399	AUDPC	42 (36-48)	7	8	DH	107	CIM	Mex96.11, 110 E143 A+	Suenaga et al 2003
QTL on 6BSC	APR	6BS	Fukuho-komugi × Oligoculm	Xwmc333.1 - Xwmc398	AUDPC	10 (5-15)	5	3.8	DH	107	CIM	Mex96.11, 110 E143 A+	Suenaga et al 2003
QTL on 7BS	APR	7BS	Fukuho-komugi × Oligoculm	Xgwm573 - Xgwm333	AUDPC	51 (37-65)	6.58	5.2	DH	107	CIM	Mex96.11, 110 E143 A+	Suenaga et al 2003
QTL on 7DS	APR	7DS	Fukuho-komugi × Oligoculm	Xgwm885.1 - Xgwm130	AUDPC	16 (0-32)	5.5	23.7	DH	107	CIM	Mex96.11, 110 E143 A+	Suenaga et al 2003
QYR3.2B	APR	2B	Camp Remy × Michigan Amber	Cdo405 - bcd152	AUDPC,IT	38.45 (35.1-41.8)	7.39	30.7	RIL	114	CIM	NA	Boukhatem et al 2002
QYR4.7D	APR	7D	Camp Remy × Michigan Amber	Wg834 - bcd1438	AUDPC,IT	43.2 (40-46.4)	3.36	13.9	RIL	114	CIM	NA	Boukhatem et al 2002
QYR5.5A	APR	5A	Camp Remy × Michigan Amber	Fbb209 - abg391	AUDPC,IT	125.4 (117.9-132.9)	2.8	15	RIL	114	CIM	NA	Boukhatem et al 2002
QYR6.3D	APR	3D	Camp Remy × Michigan Amber	Cdo407 - ksuA6	AUDPC,IT	79.1 (76.4-81.8)	2.76	11.7	RIL	114	CIM	NA	Boukhatem et al 2002
QYR7.6D	APR	6D	Camp Remy × Michigan Amber	Bcd1510 - ksuD27	AUDPC,IT	151.2 (142-160.4)	2.43	13.1	RIL	114	CIM	NA	Boukhatem et al 2002
APR: adult plant resistance, HTAP: high temperature adult plant resistance, ASR: all stage resistance, SR: seedling resistance, CI: confidence interval, AUDPC: area under disease progress curve, IT: infection type, DS: disease severity, SR: stripe rust response, NDVI: normalized difference vegetation index, LP: latency period, RT: reaction type, IR: infection response, LAI: leaf area infected, SN…
* For references see the uploaded word file

## Sheet: Table S2
Table S2 Summary of the 61 meta-QTLs
MQTL name	Chromosome	Left marker	Right marker	Position (from-to)	Mean R2	Traits/Parameters	No. of QTLs involved in MQTL	Pathotypes
MQTL1	1A	BS00026003_51	wpt4709	9.48 (8.88 - 10.07)	9.6	DS,IT	4	PST 100; CYR32 and CYR33
MQTL2	1A	1092436	1864819	66.84 (61.96 - 71.72)	8.2	DS	2	MX-94.11; CYR32 and CYR33
MQTL3	1B	wsnp_Ex_rep_c67198_65702998	Kukri_rep_c115767_201	47.15 (45.31-48.99)	27.6	DS,IT	2	PST-37, PST-45, PST-100, PST-114 and PST-127; CYR32 and CYR33
MQTL4	1B	wsnp_JD_c19419_17536513	Tdurum_contig11046_318	59.64 (58.915-60.365)	15.15	IT,SR,IR,DS,NDVI	3	6E22A+; PST-100, 114, 115 and 116
MQTL5	1B	RAC875_c64603_663	GENE-0129_123	64.56 (64.41-64.71)	23.94	IT,DS,AUDPC,NDVI	6	6E22A+; PST-100, 114, 115 and 116: PST-37, PST-45, PST-100, PST-114 and PST-127: Mex96.11, Mex08.13; CYR32 and CYR33
MQTL6	1B	Xfcp491 or wmc367	Xbarc137	94.98 (94.73-95.23)	27.35	DS,IT	3	46S102, 46S103 and 46S119: CYR32, CYR33 and CYR34: Mex96.11
MQTL7	1B	Tdurum_contig61914_169	BobWhite_c40868_120	148.61 (148.29-148.93)	9.8	DS	3	PSTv-4, PSTv-17 PSTv-3 , PSTv-43 , and PSTv-45, PSTv-14, PSTv-40, PSTv-51: PSTv-37
MQTL8	1B	Tdurum_contig62905_165	wpt-8168	187.64 (186.275-189)	34.2	DS,IT	2	CYR23: CYR33, CYR34(V26), and G22-14
MQTL9	1D	Kukri_c13363_675	2257004	1.5 (0.08 - 2.93)	5.8	DS	2	MX-94.11; CYR32 and CYR33
MQTL10	2A	wmc382	wpt-7024	9.47 (5.72-13.22)	45.55	DS,IT	5	PSTv-8, PSTv-4, PSTv-11, PSTv-14 and PSTv-49, PSTv-51, PSTv-48 and PSTv-53, PSTv-40 and PSTv-41: 71/93, 08/97, 70/99; PST 100; 6E16A-, 6E22A-; PSTv-8, PSTv-4, PSTv-11, PSTv-14 and PSTv-49, PSTv-51, PSTv-48 and PSTv-53, PSTv-40 and PSTv-41
MQTL11	2A	Xbarc95	wsnp_Ku_c4962_8872507	55.39 (54.38-56.4)	14.15	AUDPC,DS	5	Mex96.11 and Mex08.13: 134 E16A+, 134 E16A+Yr17+, 134 E16A+J+T+: 237E141 and 106E139; PST-100
MQTL12	2A	Xwmc827	Xgwm249a	91.95 (91.7-92.2)	13.3	RT,DS	3	CYR33, CYR34(V26), and G22-14; PST-100; 46S102, 46S103 and 46S119
MQTL13	2A	BobWhite_c19433_185	Tdurum_contig5711_174	106.08 (105.29-106.87)	41	DS,AUDPC,IT	2	Mex96.11, Mex08.13; 71/93, 08/97, 70/99
MQTL14	2B	wpt-8460	wpt-3755	14.47 (14.02-14.92)	17.9	DS	2	CYR32, CYR33, and PST-V26
MQTL15	2B	iwb11101	GENE-0641_239	23.06 (20.485-25.635)	11.25	DS	3	6E16A-, 6E22A-; CYR32 and CYR33
MQTL16	2B	Excalibur_c24634_438	Excalibur_c1787_1037	51.4 (50.794-52)	45.8	DS,IT	2	CYR32 CYR33 PST-V26; CYR32, CYR33, and PST-V26
MQTL17	2B	BS00109853_51	wpt-7026	65.14 (64.705-65.575)	14.46	DS	7	46S102, 46S103 and 46S119; 46S102, 46S103 and 46S119; CYR32 and CYR33; 46S102, 46S103 and 46S119; 46S102, 46S103 and 46S119; 237E141
MQTL18	2B	wpt-7026	kukri_c12117_134	75.07	29.7	DS,AUDPC,IT,SR,IR	10	237E141; 237E141, 237E141V17; PSTv-4 ; CYR32, CYR33, and PST-V26; 6E22A-; CYR29, CYR31, CYR32, CYR33, Shui4, Shui5, and Hy8, CYR31, CYR32, CYR33, Shui4, Shui6, HY6, and Hy7; PSTv-8, PSTv-4, PSTv-11, PSTv-14 and PSTv-49, PSTv-51, PSTv-48 and PSTv-53, PSTv-40 and PSTv-41	APR	APR	NA
MQTL19	2B	Bobwhite_c43708_93	Excalibur_c63327_110	83.16	21.6	DS,AUDPC,IT	4	6E22A-, CYR29, CYR31, CYR32, CYR33, PST-Su5 and PST-CH42; 46S119
MQTL20	2B	Excalibur_c5482_790	Excalibur_c26527_330	97.27	40.26	DS,IT,NDVI	5	PST-114, PST-54,PST-114, PST-100; WYR76/10 and WYR92/1; 6E22A+; PSTv-4, PSTv-17 PSTv-3 , PSTv-43 , and PSTv-45, PSTv-14, PSTv-40, PSTv-51
MQTL21	2B	BS00059115_51	BS00023025_51	182.19	16.8	DS,IT	2	71/93, 08/97, 70/99
MQTL22	2D	AX-109414378	AX-89728114	71.92 (71.28 - 72.56)	10.2	AUDPC,DS	2	CYR32, CYR33, V2; CYR32 and CYR33
MQTL23	2D	AX-111247754	AX-110289516	98.37(96.53 - 100.2)	48.1	LP,IT,DS	2	CYR32; CYR32
MQTL24	2D	BS00093760_51	BS00066960_51	127.62(124.65 - 130.6)	47.2	AUDPC,DS,IT	3	Mex96.11, 110E143A+; WYR76/10 and WYR92/1; 237 E141, 237 E141V17
MQTL25	3A	Excalibur_c16148_483	wpt-9634	1.98(1.2 - 2.76)	8.05	LP,IT,DS	3	PST 100; CYR32
MQTL26	3A	wsnp_Ex_c8409_14170476	GENE-0826_136	58.92(58.46 - 59.39)	32.6	DS,IT	3	CYR32 and CYR33; CYR29,CYR30, CYR32, CYR33 and CYR34,
MQTL27	3B	AX-111487728	IWB67768	0.41 (0.12-0.7)	24.5	DS,IT	2	CYR32 CYR33 and CYR34; Mex96.11, 110 E143 A+
MQTL28	3B	Ex_c26158_622	AX-110176190	4.18 (3.69-4.67)	35.7	DS,IT	3	CYR32; PSTv-37
MQTL29	3B	BE446462	barc133	22.55 (21.4-23.7)	11.1	SR,IR,DS,RT	3	PST-100; 46S102, 46S103 and 46S119
MQTL30	3B	wPt-741750	wpt-7786	32.49 (32.045-32.935)	15.98	DS,AUDPC,IT	6	237E141; PSTv- 14, PSTv-37, or PSTv-40; PST-100 and PST-102; CYR32, CYR33, V2; CYR32, CYR33, and PST-V26
MQTL31	3B	Xgwm299 (42.1)	Xgwm493 (46)	43.09 (42.545-43.635)	6.825	IT,DS,NDVI	3	PST-37, PST-45, PST-100, PST-114 and PST-127; 6E22A+; 46S102, 46S103 and 46S119
MQTL32	3B	Xwmc632 (51.4)	Xgwm533 (74.2)	58.38 (56.945-59.815)	8	DS,AUDPC,IT	4	CYR32, CYR33, and PST-V26; PST-100, 114, 115 and 116; PST 100; PST-37, PST-45, PST-100, PST-114 and PST-127
MQTL33	3B	IWB23457 (81.1)	wPt-7454 (120)	91.2 (90.92-91.48)	13.675	DS,AUDPC,IT	5	237E141; PST-100 and PST-102, PST-100 and PST-102; CYR29, CYR32, CYR33, PSTSu5, PST-Hy8 and PST-V26
MQTL34	3B	kukri_c58493_148 (146.9)	wpt-7301 (175)	154.62 (152.565-156.675)	35	DS	2	46S119; 134 E16A+, 134 E16A+Yr17+, 134 E16A+J+T+
MQTL35	3D	Xgwm2b (106.7)	Xgwm114a (112.2)	109.65 (107.5 - 111.81)	11.7	DS,AUDPC,IT	2	PSTv-4, PSTv-17 PSTv-3 , PSTv-43 , and PSTv-45, PSTv-14, PSTv-40, PSTv-51
MQTL36	4A	wsnp_Ex_c21383_30513824 (52.53)	BS00021738_51 (56.19)	54.73(52.94 - 56.52)	11.5	SR,IR,DS	3	6E22A-; 6E22A-
MQTL37	4A	RAC875_c11524_553 (73.85)	Ex_c20024_1452 (75.7)	74.97(74.39 - 75.54)	7	DS,IT	2	CYR32, CYR33 and CYR34
MQTL38	4A	CAP8_c714_128 (104.42)	BobWhite_c46381_91 (105.31)	104.91(104.42 - 105.41)	3.5	DS,IT	2	CYR32 and CYR33
MQTL39	4A	BS00022932_51 (136.24)	Excalibur_c6198_390	138.19 (136.3 - 140.09)	12.85	DS,IT	3	MX-94.11; PSTv-4
MQTL40	4B	Tdurum_contig55414_154	Tdurum_contig56458_594	11.86 (6.11-17.61)	48.5	DS,AUDPC,IT	3	MX-94.11; PST 100; 106 E139
MQTL41	4B	WPT-0230 (42.08)	WPT-9625 (43.48)	42.88 (42.445-43.315)	14.275	DS,IT	5	CYR32, CYR33, and PST-V26; 6E16A-, 6E22A-; Mex96.11; PST 100; CYR32
MQTL42	4D	AX-109989520 (50.7)	Tdurum_contig42366_1194	58.32 (52.82 - 63.82)	22	DS,AUDPC,IT	2	Mex96.11, 110 E143 A+; PSTv-4, PSTv-17 PSTv-3 , PSTv-43 , and PSTv-45, PSTv-14, PSTv-40, PSTv-51
MQTL43	5A	Tdurum_contig67516_236	AX-110379085	68.58 (65.73-71.43)	6.4	AUDPC,DS	2	CYR32 and CYR33; CYR32, CYR33, V2
MQTL44	5A	RFL_Contig3456_1958 (87.68)	Ra_c14405_782 (89.1)	88.53 (88.095-88.965)	6.4	SR,AUDPC,DS	2	PSTv-8, PSTv-4, PSTv-11, PSTv-14 and PSTv-49, PSTv-51, PSTv-48 and PSTv-53, PSTv-40 and PSTv-41
MQTL45	5A	BobWhite_s66943_270 (126.46)	CAP7_c2107_56 (137.82)	132.19 (126.69-137.69)	3.9	DS,AUDPC,IT	2	NA
MQTL46	5B	BE404594 (119.2)	Xgwm234 (134.6)	128.66 (126.985-130.335)	10.3	AUDPC,DS	4	CYR32 and CYR33; 6E16A-, 6E22A-; Mex96.11, 110 E143 A+; 134 E16A+, 134 E16A+Yr17+, 134 E16A+J+T+
MQTL47	5B	Excalibur_c32422_152 (164.88)	Kukri_c46476_647 (171.43)	168.16 (164.88-171.43)	13.5	DS,IT	3	134 E16A+, 134 E16A+Yr17+, 134 E16A+J+T+; PST-37, PST-45, PST-100, PST-114 and PST-127; 237 E141, 237 E141V17
MQTL48	5B	Kukri_c7546_1739	RAC875_c20376_323	199.41 (199.21-200.05)	6.7	DS	2	237 E141, 237 E141V17
MQTL49	6A	Kukri_c21443_482	Excalibur_c8197_381	18.23 (16.19-20.46)	4.6	DS,IT	3	PSTv-4 ; PST-100 and PST-102; 6E22A+
MQTL50	6A	Wsnp_Ex_c1011_1931797	JD_c12887_256	32.53 (30.15-35.18)	10.2	LP,IT,DS,AUDPC	3	Mex96.11, Mex08.13; CYR32
MQTL51	6A	Excalibur_c61179_144	RAC875_c3438_1329	87.36 (87.39-87.41)	1.98	DS,IT	2	PSTv-8, PSTv-4, PSTv-11, PSTv-14 and PSTv-49, PSTv-51, PSTv-48 and PSTv-53, PSTv-40 and PSTv-41; CYR32, CYR33 and CYR34
MQTL52	6B	wpt-6435	Xgwm58	8.39 (5.6-11.1)	4.53	AUDPC,DS	4	Mex96.11; CYR32 and CYR33; Mex96.11, 110 E143 A+; CYR29, CYR31, CYR32, CYR33, Shui4, Shui5, and Hy8, CYR31, CYR32, CYR33, Shui4, Shui6, HY6, and Hy7
MQTL53	6B	Tdurum_contig32579_121	IWA4773	27.9 (27.21-28.8)	21.33	DS,AUDPC,IT	4	CYR29, CYR31, CYR32, CYR33, CYR34, Su11-7 and V26/CH42; 6E22A+; PST 100; PST-25
MQTL54	6B	wsnp_Ex_rep_c70036_68988728	Excalibur_c57840_227	37.56 (35.29-39.63)	4.99	AUDPC	2	PST-25; 237 E141
MQTL55	6B	Jagger_c1231_85	Tdurum_contig10729_571	51.95 (51.44-52.47)	25	DS,IT	2	PSTv-37
MQTL56	6B	RFL_Contig3609_1678	Tdurum_contig29807_324	61.03 (58.17-65.91)	25.85	DS,AUDPC,IT	3	71/93, 08/97, 70/99; PST-25; CYR32, CYR34
MQTL57	7A	Excalibur_c22830_2010	Kukri_c1620_675	14.59 (13.76 - 15.14)	6.3	DS	2	NA
MQTL58	7B	Tdurum_contig50170_64	Kukri_rep_c101472_574	59.6 (57.39-61.68	13.5	DS,IT	2	MX-94.11; PSTv-4
MQTL59	7B	BS00065624_51	BS00003676_51	99.45 (97.2-101.41)	8.86	AUDPC,DS	5	Mex96.11, 110 E143 A+; CYR32 and CYR33; Mex96.11 and Mex08.13; Mex96.11, 110E143 A+; 46S102, 46S103 and 46S119
MQTL60	7B	RAC875_c49954_992	wmc662	113.96 (111.52-116.5)	5.7	DS	2	CYR32, CYR34
MQTL61	7B	Excalibur_c18228_286	BS00089322_51	137.51 (136.28-138.66)	11.3	IT,DS	3	CYR32 and CYR33; WYR76/10 and WYR92/1; CYR32
AUDPC: area under disease progress curve, IT: infection type, DS: disease severity, SR: stripe rust response, NDVI: normalized difference vegetation index, LP: latency period, RT: reaction type, IR: infection response

## Sheet: Table S3
Table S3 List of 265 imortant candididate genes selected on the basis on 9 different R gene mechanisms listed by Kourellis and van der Hoorn (2018)
MQTL	Gene ID	GO domain	GO term name	Interpro description
MQTL1	TraesCS1A02G254800	molecular_function	protein binding	Leucine-rich repeat
	TraesCS1A02G253100	cellular_component	host cell nucleus	DNA-binding domain superfamily
MQTL2	TraesCS1A02G304200	cellular_component	integral component of membrane	Protein kinase domain, S/TPK
	TraesCS1A02G301800	molecular_function	ATP binding	Protein kinase domain, LRR
	TraesCS1A02G302300	molecular_function	transferase activity, transferring hexosyl groups	UDP-glycosyltransferase family
	TraesCS1A02G302600	cellular_component	integral component of membrane	Protein kinase domain, LRR, S/TPK
MQTL3	TraesCS1B02G454000	molecular_function	ATP binding	Protein kinase domain, Serine/threonine-protein kinase, active site
	TraesCS1B02G453200	molecular_function	DNA-binding transcription factor activity	WRKY domain
	TraesCS1B02G451700	molecular_function	ATP binding	Protein kinase domain, S/TPK
	TraesCS1B02G454100	cellular_component	integral component of membrane	Protein kinase domain, S/TPK
	TraesCS1B02G454600	molecular_function	ATP binding	Protein kinase domain,S/TPK
	TraesCS1B02G454900	molecular_function	ATP binding	Protein kinase domain,S/TPK
	TraesCS1B02G451600	molecular_function	ATP binding	Protein kinase domain,S/TPK
	TraesCS1B02G452200	molecular_function	ATP binding	Protein kinase domain, MAPK
	TraesCS1B02G454400	molecular_function	ATP binding	Protein kinase domain, S/TPK
	TraesCS1B02G455000	molecular_function	DNA-binding transcription factor activity	WRKY domain
	TraesCS1B02G453300	molecular_function	DNA-binding transcription factor activity	WRKY domain
	TraesCS1B02G454700	molecular_function	ATP binding	Protein kinase domain, S/TPK
MQTL4	TraesCS1B02G217500	molecular_function	ATP binding	Protein kinase domain,S/TPK
MQTL7	TraesCS1B02G447400	molecular_function	ADP binding	NB-ARC, LRR
	TraesCS1B02G446500	molecular_function	ATP binding	Protein kinase domain, S/TPK
	TraesCS1B02G447200	molecular_function	ADP binding	NB-ARC
	TraesCS1B02G447300	Unknown	Unknown	LRR
	TraesCS1B02G448700	cellular_component	integral component of membrane	Protein kinase domain, LRR, S/TPK
	TraesCS1B02G447000	molecular_function	ADP binding	NB-ARC, LRR
MQTL8	TraesCS1B02G376000	molecular_function	ATP binding	Protein kinase domain, S/TPK
	TraesCS1B02G375400	molecular_function	ATP binding	Protein kinase domain, S/TPK
MQTL9	TraesCS1D02G153800	molecular_function	protein binding	LRR
MQTL10	TraesCS2A02G053000	cellular_component	integral component of membrane	Protein kinase domain, S/TPK
	TraesCS2A02G053100	molecular_function	ATP binding	Protein kinase domain, S/TPK
	TraesCS2A02G053500	cellular_component	nucleus	NAC domain
	TraesCS2A02G054200	molecular_function	transferase activity, transferring hexosyl groups	UDP-glycosyltransferase family, conserved site
MQTL11	TraesCS2A02G058900	Unknown	Unknown	LRR
	TraesCS2A02G059200	molecular_function	ADP binding	LRR
	TraesCS2A02G059700	molecular_function	protein binding	LRR
MQTL13	TraesCS2A02G070100	molecular_function	transferase activity, transferring hexosyl groups	UDP-glycosyltransferase family, conserved site
	TraesCS2A02G070600	molecular_function	ADP binding	NB-ARC, LRR
	TraesCS2A02G070700	molecular_function	ADP binding	NB-ARC, LRR
	TraesCS2A02G070800	molecular_function	transferase activity, transferring hexosyl groups	UDP-glycosyltransferase family, conserved site
	TraesCS2A02G071300	molecular_function	ADP binding	NB-ARC
	TraesCS2A02G071800	cellular_component	integral component of membrane	Protein kinase domain, S/TPK, Wall-associated receptor kinase
	TraesCS2A02G071900	molecular_function	ATP binding	Protein kinase domain, S/TPK, Wall-associated receptor kinase
	TraesCS2A02G073500	molecular_function	transferase activity, transferring hexosyl groups	UDP-glycosyltransferase family, conserved site
MQTL14	TraesCS2B02G437400.1	cellular_component	integral component of membrane	Protein kinase domain, S/TPK. LRR
	TraesCS2B02G437300	molecular_function	ATP binding	Protein kinase domain, S/TPK. LRR
	TraesCS2B02G437200	cellular_component	integral component of membrane	Protein kinase domain, S/TPK. LRR
MQTL16	TraesCS2B02G011200	molecular_function	protein binding	LRR
	TraesCS2B02G011400	molecular_function	ATP binding	Protein kinase domain, LRR
	TraesCS2B02G011500	molecular_function	protein binding	LRR
	TraesCS2B02G011600	molecular_function	ADP binding	NB-ARC, LRR
	TraesCS2B02G011800	cellular_component	integral component of membrane	Leucine-rich repeat
	TraesCS2B02G011900	molecular_function	ATP binding	Protein kinase domain, LRR
	TraesCS2B02G012000	molecular_function	transferase activity, transferring hexosyl groups	UDP-glycosyltransferase family
	TraesCS2B02G013100	molecular_function	transferase activity, transferring hexosyl groups	UDP-glycosyltransferase family
	TraesCS2B02G012100	cellular_component	integral component of membrane	ABC transporter
	TraesCS2B02G012200	cellular_component	integral component of membrane	ABC transporter domain
	TraesCS2B02G012300	cellular_component	integral component of membrane	ABC transporter domain
MQTL18	TraesCS2B02G575800	molecular_function	ADP binding	NB-ARC, LRR
	TraesCS2B02G576400	molecular_function	ATP binding	Protein kinase domain, S/TPK
	TraesCS2B02G578200	cellular_component	integral component of membrane	Protein kinase domain, S/TPK
	TraesCS2B02G576600	molecular_function	ATP binding	Protein kinase domain, S/TPK
MQTL19	TraesCS2B02G465000	molecular_function	DNA-binding transcription factor activity	WRKY domain
	TraesCS2B02G465200	cellular_component	integral component of membrane	Protein kinase domain, LRR
MQTL20	TraesCS2B02G539200	molecular_function	ATP binding	LRR, S/TPK
	TraesCS2B02G538200	molecular_function	ATP binding	Protein kinase domain, S/TPK
	TraesCS2B02G538300	molecular_function	ATP binding	Protein kinase domain
	TraesCS2B02G538500	molecular_function	ATP binding	Protein kinase domain, S/TPK
	TraesCS2B02G539400	molecular_function	transferase activity, transferring hexosyl groups	UDP-glucuronosyl/UDP-glucosyltransferase
	TraesCS2B02G538100	molecular_function	ATP binding	Protein kinase domain, S/TPK
	TraesCS2B02G539800	molecular_function	ATP binding	Protein kinase domain, S/TPK, Wall-associated receptor kinase
	TraesCS2B02G538000	molecular_function	ATP binding	Protein kinase domain, S/TPK
	TraesCS2B02G538400	molecular_function	ATP binding	Protein kinase domain, S/TPK
MQTL22	TraesCS2D02G053600	molecular_function	transferase activity, transferring hexosyl groups	UDP-glucuronosyl/UDP-glucosyltransferase
	TraesCS2D02G054000	molecular_function	transferase activity, transferring glycosyl groups	UDP-glycosyltransferase family
	TraesCS2D02G054100	molecular_function	carbohydrate binding	Protein kinase domain, S/TPK
	TraesCS2D02G054800	molecular_function	transferase activity, transferring hexosyl groups	UDP-glycosyltransferase family
	TraesCS2D02G055900	cellular_component	integral component of membrane	Protein kinase domain, S/TPK
	TraesCS2D02G056600	molecular_function	protein binding	LRR
	TraesCS2D02G056800	-	-	LRR
	TraesCS2D02G057000	biological_process	carbohydrate metabolic process	Glycoside hydrolase family 18
	TraesCS2D02G057300	cellular_component	integral component of membrane	LRR
	TraesCS2D02G057600	molecular_function	carbohydrate binding	NB-ARC, LRR
	TraesCS2D02G057700	molecular_function	ATP binding	Protein kinase domain, S/TPK
	TraesCS2D02G055600	cellular_component	integral component of membrane	ABC transporter domain
	TraesCS2D02G055800	cellular_component	integral component of membrane	ABC transporter domain
	TraesCS2D02G056300	cellular_component	integral component of membrane	ABC transporter domain
MQTL23	TraesCS2D02G100600	molecular_function	DNA binding	NAC domain
	TraesCS2D02G100700	molecular_function	DNA binding	NAC domain
	TraesCS2D02G100800	molecular_function	DNA binding	NAC domain
MQTL24	TraesCS2D02G137200	molecular_function	carbohydrate binding	Protein kinase domain
	TraesCS2D02G137300	cellular_component	integral component of membrane	Protein kinase domain
	TraesCS2D02G137400	molecular_function	carbohydrate binding	Protein kinase domain, S/TPK
MQTL25	TraesCS3A02G013000	molecular_function	ATP binding	Protein kinase domain, S/TPK, Wall-associated receptor kinase
	TraesCS3A02G012900	molecular_function	ATP binding	Protein kinase domain, S/TPK
	TraesCS3A02G013400	molecular_function	ATP binding	Protein kinase domain, S/TPK
	TraesCS3A02G013500	cellular_component	integral component of membrane	Protein kinase domain, S/TPK
	TraesCS3A02G014500	molecular_function	ADP binding	NB-ARC, LRR
	TraesCS3A02G014600	molecular_function	ADP binding	NB-ARC, LRR
	TraesCS3A02G014700	molecular_function	ATP binding	Protein kinase domain, S/TPK
	TraesCS3A02G015100	cellular_component	integral component of membrane	Protein kinase domain, S/TPK
	TraesCS3A02G015200	molecular_function	carbohydrate binding	Protein kinase domain, S/TPK
	TraesCS3A02G015300	molecular_function	ATP binding	Protein kinase domain, S/TPK
	TraesCS3A02G016200	molecular_function	carbohydrate binding	Protein kinase domain, S/TPK
	TraesCS3A02G016300	molecular_function	ATP binding	Protein kinase domain, S/TPK
	TraesCS3A02G016500	molecular_function	ATP binding	Protein kinase domain, S/TPK
	TraesCS3A02G016600	molecular_function	ATP binding	Protein kinase domain, S/TPK
	TraesCS3A02G016700	cellular_component	integral component of membrane	Protein kinase domain, S/TPK
	TraesCS3A02G016800	cellular_component	integral component of membrane	Protein kinase domain, LRR, S/TPK
	TraesCS3A02G017100	molecular_function	ATP binding	Protein kinase domain, S/TPK, Wall-associated receptor kinase
	TraesCS3A02G017200	molecular_function	ATP binding	Protein kinase domain, S/TPK
	TraesCS3A02G017900	molecular_function	ATP binding	Protein kinase domain, S/TPK
	TraesCS3A02G018100	molecular_function	ATP binding	Protein kinase domain, S/TPK
	TraesCS3A02G018200	molecular_function	ATP binding	Protein kinase domain, S/TPK
	TraesCS3A02G018300	molecular_function	ATP binding	Protein kinase domain, S/TPK
	TraesCS3A02G018500	molecular_function	ATP binding	Protein kinase domain, S/TPK
MQTL27 & MQTL29	TraesCS3B02G012600	molecular_function	ATP binding	Protein kinase domain, S/TPK
	TraesCS3B02G012700	molecular_function	ATP binding	Protein kinase domain
	TraesCS3B02G013100	molecular_function	transferase activity, transferring hexosyl groups	UDP-glucuronosyl/UDP-glucosyltransferase
MQTL27	TraesCS3B02G015500	cellular_component	integral component of membrane	Protein kinase domain, S/TPK, Wall-associated receptor kinase
	TraesCS3B02G015400	molecular_function	ATP binding	Protein kinase domain, S/TPK
	TraesCS3B02G016300	molecular_function	ATP binding	Protein kinase domain, S/TPK
	TraesCS3B02G017100	cellular_component	membrane	ABC transporter, conserved site
MQTL28	TraesCS3B02G491300	molecular_function	DNA binding	NB-ARC, LRR
	TraesCS3B02G494700	molecular_function	protein binding	LRR
	TraesCS3B02G494100	Unknown	Unknown	LRR
	TraesCS3B02G495200	molecular_function	protein binding	LRR
	TraesCS3B02G495300	molecular_function	protein binding	LRR
	TraesCS3B02G492600	molecular_function	protein binding	Ankyrin repeat
	TraesCS3B02G494400	molecular_function	protein binding	LRR
	TraesCS3B02G495100	molecular_function	protein binding	LRR
	TraesCS3B02G494200	molecular_function	protein binding	LRR
MQTL29	TraesCS3B02G008600	molecular_function	ATP binding	Protein kinase domain, S/TPK
	TraesCS3B02G011400	molecular_function	protein binding	LRR
	TraesCS3B02G011500	molecular_function	ATP binding	Protein kinase domain, S/TPK
MQTL30	TraesCS3B02G129900	molecular_function	DNA-binding transcription factor activity	WRKY domain
	TraesCS3B02G130000	molecular_function	DNA-binding transcription factor activity	WRKY domain
MQTL31	TraesCS3B02G576400	molecular_function	ADP binding	NB-ARC, LRR
	TraesCS3B02G576600	molecular_function	ADP binding	NB-ARC, LRR
	TraesCS3B02G576200	molecular_function	ADP binding	NB-ARC, LRR
	TraesCS3B02G576700	molecular_function	ADP binding	NB-ARC, LRR
MQTL32	TraesCS3B02G377800	molecular_function	ATP binding	Protein kinase domain, S/TPK
MQTL34	TraesCS3B02G573500	molecular_function	ADP binding	NB-ARC
	TraesCS3B02G574800	molecular_function	transferase activity, transferring hexosyl groups	UDP-glucuronosyl/UDP-glucosyltransferase
	TraesCS3B02G575000	molecular_function	transferase activity, transferring hexosyl groups	UDP-glucuronosyl/UDP-glucosyltransferase
	TraesCS3B02G573300	molecular_function	ADP binding	NB-ARC
	TraesCS3B02G574400	molecular_function	ATP binding	Protein kinase domain, S/TPK
	TraesCS3B02G573400	molecular_function	ADP binding	NB-ARC, LRR
	TraesCS3B02G575400	molecular_function	ATP binding	Protein kinase domain, S/TPK
	TraesCS3B02G573600	Unknown	Unknown	LRR
	TraesCS3B02G574500	molecular_function	transferase activity, transferring hexosyl groups	UDP-glucuronosyl/UDP-glucosyltransferase
	TraesCS3B02G575100	molecular_function	transferase activity, transferring hexosyl groups	UDP-glucuronosyl/UDP-glucosyltransferase
	TraesCS3B02G573700	molecular_function	ADP binding	NB-ARC, LRR
MQTL36	TraesCS4A02G290100	molecular_function	protein binding	Ankyrin repeat
	TraesCS4A02G289900	molecular_function	protein binding	Ankyrin repeat
	TraesCS4A02G289700	molecular_function	protein binding	Ankyrin repeat
	TraesCS4A02G290300	molecular_function	protein binding	Ankyrin repeat
	TraesCS4A02G290200	molecular_function	protein binding	Ankyrin repeat
	TraesCS4A02G289600	molecular_function	protein binding	Ankyrin repeat
	TraesCS4A02G290000	molecular_function	protein binding	Ankyrin repeat
	TraesCS4A02G289800	Unknown	Unknown	LRR
MQTL37, MQTL38 & MQTL39	TraesCS4A02G335000	molecular_function	ATP binding	Protein kinase domain, S/TPK
MQTL37, MQTL38 & MQTL39	TraesCS4A02G332600	molecular_function	protein binding	LRR
MQTL37, MQTL38 & MQTL39	TraesCS4A02G335300	Unknown	Unknown	RPM1-interacting protein 4/NOI4, RIN4, pathogenic type III effector avirulence factor Avr cleavage site
MQTL37, MQTL38 & MQTL39	TraesCS4A02G335500	molecular_function	ADP binding	NB-ARC, LRR
MQTL37, MQTL38 & MQTL39	TraesCS4A02G332100	Unknown	Unknown	NAC domain
MQTL37, MQTL38 & MQTL39	TraesCS4A02G335600	molecular_function	ADP binding	NB-ARC, LRR
MQTL37, MQTL38 & MQTL39	TraesCS4A02G335200	molecular_function	ATP binding	Protein kinase domain, S/TPK
MQTL37 & MQTL39	TraesCS4A02G332400	molecular_function	protein binding	LRR
MQTL37, MQTL38 & MQTL39	TraesCS4A02G334900	molecular_function	ATP binding	Protein kinase domain, S/TPK
MQTL41	TraesCS4B02G195900	molecular_function	ATP binding	Protein kinase domain, Kinase associated domain 1 (KA1), S/TPK
MQTL42	TraesCS4D02G301800	Unknown	Unknown	LRR
MQTL43	TraesCS5A02G234900	molecular_function	protein binding	LRR
MQTL44	TraesCS5A02G390900	molecular_function	protein binding	LRR
	TraesCS5A02G388800	cellular_component	integral component of membrane	Protein kinase domain, LRR, S/TPK
	TraesCS5A02G389200	cellular_component	nucleus	Protein kinase domain, S/TPK
MQTL45	TraesCS5A02G411800	cellular_component	nucleus	NAC domain
	TraesCS5A02G411300	cellular_component	integral component of membrane	Protein kinase domain, S/TPK
	TraesCS5A02G411900	cellular_component	nucleus	NAC domain
	TraesCS5A02G411700	cellular_component	nucleus	NAC domain
	TraesCS5A02G410900	molecular_function	ADP binding	NB-ARC, LRR
	TraesCS5A02G409700	molecular_function	ADP binding	NB-ARC
MQTL46	TraesCS5B02G007400	molecular_function	protein binding	Ankyrin repeat domain
	TraesCS5B02G007500	molecular_function	protein binding	Ankyrin repeat domain
MQTL47	TraesCS5B02G138400	molecular_function	ATP binding	Protein kinase domain
MQTL48	TraesCS5B02G542600	molecular_function	protein binding	Ankyrin repeat-containing domain
	TraesCS5B02G540500	molecular_function	ADP binding	NB-ARC, LRR
	TraesCS5B02G540200	molecular_function	ADP binding	NB-ARC, LRR
	TraesCS5B02G540000	molecular_function	ADP binding	NB-ARC, LRR
	TraesCS5B02G541500	molecular_function	ADP binding	NB-ARC, LRR
	TraesCS5B02G540400	molecular_function	ATP binding	Protein kinase domain, S/TPK
	TraesCS5B02G541000	cellular_component	integral component of membrane	Protein kinase domain, LRR, S/TPK
	TraesCS5B02G541300	molecular_function	ADP binding	NB-ARC, LRR
	TraesCS5B02G540800	molecular_function	ADP binding	NB-ARC, LRR
	TraesCS5B02G541200	molecular_function	ADP binding	NB-ARC
	TraesCS5B02G540900	molecular_function	ADP binding	NB-ARC, LRR
	TraesCS5B02G541400	molecular_function	ADP binding	NB-ARC, LRR
	TraesCS5B02G540700	molecular_function	protein binding	LRR
	TraesCS5B02G543700	cellular_component	nucleolus	LRR
	TraesCS5B02G540300	molecular_function	ADP binding	NB-ARC, LRR
	TraesCS5B02G539900	cellular_component	integral component of membrane	Protein kinase domain, LRR, S/TPK
	TraesCS5B02G539800	molecular_function	ADP binding	NB-ARC, LRR
	TraesCS5B02G539700	molecular_function	ADP binding	NB-ARC, LRR
	TraesCS6A02G029100	cellular_component	integral component of membrane	Protein kinase domain, LRR, S/TPK
MQTL49	TraesCS6A02G029200	cellular_component	integral component of membrane	LRR
	TraesCS6A02G030100	molecular_function	ADP binding	NB-ARC, LRR
MQTL50	TraesCS6A02G041100	molecular_function	ATP binding	Protein kinase domain, S/TPK
	TraesCS6A02G041200	molecular_function	protein kinase activity	Protein kinase domain, S/TPK
MQTL51	TraesCS6A02G265400	molecular_function	ATP binding	Protein kinase domain
MQTL52	TraesCS6B02G236500	molecular_function	ATP binding	Protein kinase domain, S/TPK
MQTL53	TraesCS6B02G419200	molecular_function	ADP binding	NB-ARC
MQTL55	TraesCS6B02G459100	cellular_component	integral component of membrane	Protein kinase domain, S/TPK, Wall-associated receptor kinase
	TraesCS6B02G460000	molecular_function	ADP binding	NB-ARC, LRR
	TraesCS6B02G458400	molecular_function	ADP binding	NB-ARC, LRR
	TraesCS6B02G461700	molecular_function	ADP binding	NB-ARC
	TraesCS6B02G458900	molecular_function	ADP binding	NB-ARC
	TraesCS6B02G458600	molecular_function	ADP binding	NB-ARC, LRR
	TraesCS6B02G460900	cellular_component	integral component of membrane	Protein kinase domain, S/TPK, Wall-associated receptor kinase
	TraesCS6B02G458300	molecular_function	ADP binding	NB-ARC, LRR
	TraesCS6B02G461800	cellular_component	integral component of membrane	Ankyrin repeat
	TraesCS6B02G459300	cellular_component	integral component of membrane	Protein kinase domain, S/TPK, Wall-associated receptor kinase
	TraesCS6B02G459000	Unknown	Unknown	Leucine-rich repeat domain superfamily
	TraesCS6B02G460800	molecular_function	protein binding	Ankyrin repeat
	TraesCS6B02G459600	molecular_function	ATP binding	Protein kinase domain, S/TPK, Wall-associated receptor kinase
	TraesCS6B02G459200	molecular_function	ADP binding	NB-ARC
	TraesCS6B02G458200	molecular_function	ATP binding	Protein kinase domain, S/TPK, Wall-associated receptor kinase
	TraesCS6B02G458700	Unknown	Unknown	LRR
	TraesCS6B02G461900	molecular_function	ADP binding	NB-ARC, LRR
	TraesCS6B02G462000	molecular_function	ADP binding	NB-ARC, LRR
	TraesCS6B02G459500	molecular_function	ADP binding	NB-ARC
	TraesCS6B02G458800	Unknown	Unknown	LRR
	TraesCS6B02G460200	molecular_function	protein binding	Ankyrin repeat
	TraesCS6B02G460500	cellular_component	integral component of membrane	Ankyrin repeat
	TraesCS6B02G460400	cellular_component	integral component of membrane	Ankyrin repeat
MQTL57	TraesCS7A02G006400	molecular_function	ATP binding	Protein kinase domain,LRR
	TraesCS7A02G006500	molecular_function	ADP binding	NB-ARC, LRR
	TraesCS7A02G007200	molecular_function	ADP binding	NB-ARC, LRR
	TraesCS7A02G006600	molecular_function	protein binding	LRR
	TraesCS7A02G007300	cellular_component	integral component of membrane	NB-ARC
	TraesCS7A02G007400	molecular_function	ADP binding	NB-ARC, LRR
	TraesCS7A02G007500	cellular_component	integral component of membrane	NB-ARC, LRR
	TraesCS7A02G007600	molecular_function	ADP binding	NB-ARC, LRR
	TraesCS7A02G007882	molecular_function	ADP binding	NB-ARC, LRR
	TraesCS7A02G007900	molecular_function	ADP binding	NB-ARC, LRR
	TraesCS7A02G008100	molecular_function	electron transfer activity	NB-ARC, LRR
	TraesCS7A02G008300	molecular_function	ADP binding	NB-ARC, LRR
	TraesCS7A02G008500	molecular_function	ADP binding	NB-ARC, LRR
	TraesCS7A02G008800	cellular_component	nucleus	NAC domain
	TraesCS7A02G011300	molecular_function	ATP binding	Protein kinase domain
	TraesCS7A02G011400	cellular_component	integral component of membrane	LRR
	TraesCS7A02G011600	molecular_function	protein binding	LRR
MQTL59	TraesCS7B02G440800	Unknown	Unknown	LRR
	TraesCS7B02G441200	cellular_component	integral component of membrane	Protein kinase domain, LRR
	TraesCS7B02G441600	Unknown	Unknown	LRR
	TraesCS7B02G441700	molecular_function	ADP binding	NB-ARC
MQTL60	TraesCS7B02G308200	molecular_function	protein binding	LRR
MQTL61	TraesCS7B02G458700	molecular_function	lipid binding	Protein ENHANCED DISEASE RESISTANCE 2, C-terminal
	TraesCS7B02G459200	molecular_function	ADP binding	NB-ARC, LRR
	TraesCS7B02G459400	molecular_function	ADP binding	NB-ARC, LRR
	TraesCS7B02G459500	molecular_function	ATP binding	Protein kinase domain, S/TPK
	TraesCS7B02G459600	molecular_function	ATP binding	Protein kinase domain, S/TPK
	TraesCS7B02G459700	molecular_function	ATP binding	Protein kinase domain, S/TPK
	TraesCS7B02G459800	molecular_function	ATP binding	Protein kinase domain, S/TPK
	TraesCS7B02G459900	molecular_function	ATP binding	Protein kinase domain, S/TPK
	TraesCS7B02G460000	molecular_function	ATP binding	Protein kinase domain, S/TPK
	TraesCS7B02G460100	molecular_function	ATP binding	Protein kinase domain, S/TPK

## Sheet: Table S4
Table S4 List of 144 differentially expressed candididate genes seleted on the basis of in silico expression analysis
MQL	Candidate genes	GO domain	GO term name	Interpro description
MQTL1	TraesCS1A02G253200	molecular_function	ATP binding	PEP-utilising enzyme
	TraesCS1A02G253900	cellular_component	integral component of membrane	Cytochrome P450
	TraesCS1A02G254100	molecular_function	heme binding	Cytochrome P450
MQTL2	TraesCS1A02G304200	molecular_function	ATP binding	Protein kiUnknownse domainSerine-threonine/tyrosine-protein kiUnknownse
	TraesCS1A02G304300	cellular_component	integral component of membrane	Keratinocyte-associated protein 2
	TraesCS1A02G302600	cellular_component	integral component of membrane	Protein kiUnknownse domainLeucine-rich repeatSerine/threonine-protein kiUnknownse
MQTL3	TraesCS1B02G452000	biological_process	carbohydrate metabolic process	Cas1p 10 TM acyl transferase domain
	TraesCS1B02G453700	cellular_component	integral component of membrane	Phox homologous domain
	TraesCS1B02G452200	molecular_function	ATP binding	Protein kiUnknownse domain, Mitogen-activated protein (MAP) kiUnknownse
	TraesCS1B02G451200	Unknown	Unknown	Unknown
	TraesCS1B02G450500	Unknown	Unknown	Domain of unknown function DUF4408
	TraesCS1B02G454200	molecular_function	hydrolase activity, hydrolyzing O-glycosyl compounds	Glycoside hydrolase family 17
	TraesCS1B02G455200	molecular_function	ATP binding	AAA+ ATPase domaiUnknownTPase
MQTL4	TraesCS1B02G217200	cellular_component	extracellular region	Expansin/pollen allergen
	TraesCS1B02G217500	molecular_function	ATP binding	Protein kiUnknownse domainSerine-threonine/tyrosine-protein kiUnknownse
	TraesCS1B02G217600	biological_process	biosynthetic process	Six-bladed beta-propeller/Strictosidine synthase
MQTL5	TraesCS1B02G286100	cellular_component	integral component of membrane	Solute carrier family 35 member SLC35F1/F2/F6
	TraesCS1B02G287100	molecular_function	carbohydrate binding	Carbohydrate binding module family 20
	TraesCS1B02G286200	cellular_component	integral component of membrane	Solute carrier family 35 member SLC35F1/F2/F6
MQTL7	TraesCS1B02G449700	molecular_function	ATP binding	ADP-glucose pyrophosphorylase
	TraesCS1B02G449300	molecular_function	DUnknown binding	SANT/Myb domain, Homeobox-like domain superfamily
	TraesCS1B02G449100	molecular_function	DUnknown binding	SANT/Myb domain, Homeobox-like domain superfamily
	TraesCS1B02G449200	molecular_function	DUnknown binding	Homeobox-like domain superfamily, SANT/Myb domain
	TraesCS1B02G449400	molecular_function	DUnknown binding	SANT/Myb domain, Homeobox-like domain superfamily
	TraesCS1B02G449000	molecular_function	DUnknown binding	SANT/Myb domain, Homeobox-like domain superfamily
	TraesCS1B02G448300	cellular_component	integral component of membrane	Sugar/inositol transporter
MQTL10	TraesCS2A02G053300	cellular_component	integral component of membrane	Cytochrome P450
	TraesCS2A02G054200	molecular_function	transferase activity, transferring hexosyl groups	UDP-glucuronosyl/UDP-glucosyltransferase
MQTL12	TraesCS2A02G507500	molecular_function	nucleic acid binding	S1/P1 nuclease
	TraesCS2A02G507900	cellular_component	Golgi apparatus	Golgin subfamily A member 5
	TraesCS2A02G508900	molecular_function	UnknownD binding	ACT domainD-isomer specific 2-hydroxyacid dehydrogeUnknownse
	TraesCS2A02G507400	molecular_function	nucleic acid binding	S1/P1 nuclease
	TraesCS2A02G508800	Unknown	Unknown	Alpha-N-acetylglucosaminidase
	TraesCS2A02G509600	molecular_function	ATP binding	Protein kiUnknownse domainSerine-threonine/tyrosine-protein kiUnknownse
MQTL13	TraesCS2A02G069500	cellular_component	FACT complex	Peptidase M24PH-like domain superfamily
	TraesCS2A02G070100	molecular_function	transferase activity, transferring hexosyl groups	UDP-glucuronosyl/UDP-glucosyltransferase
	TraesCS2A02G070400	Unknown	Unknown	Protein of unknown function DUF2045
	TraesCS2A02G072400	cellular_component	chloroplast	TPM domain
	TraesCS2A02G072500	biological_process	retrograde transport, endosome to Golgi	Vacuolar protein sorting-associated protein 54, C-termiUnknownl
MQTL14	TraesCS2B02G536100	cellular_component	integral component of membrane	SLC26A/SulP transporter
	TraesCS2B02G536500	cellular_component	integral component of membrane	Protein kiUnknownse domainEGF-like calcium-binding /Wall-associated receptor kiUnknownse,
	TraesCS2B02G537300	Unknown	Unknown	Alpha-N-acetylglucosaminidase
	TraesCS2B02G536000	cellular_component	Golgi apparatus	Golgin subfamily A member 5
	TraesCS2B02G535500	molecular_function	nucleic acid binding	S1/P1 nuclease, Phospholipase C/P1 nuclease domain superfamily
	TraesCS2B02G535400	molecular_function	nucleic acid binding	S1/P1 nuclease, Phospholipase C/P1 nuclease domain superfamily
MQTL15	TraesCS2B02G430900	molecular_function	serine-type carboxypeptidase activity	serine carboxypeptidase
	TraesCS2B02G431500	cellular_component	chloroplast	HotDog domain superfamily
	TraesCS2B02G431000	molecular_function	serine-type carboxypeptidase activity	serine carboxypeptidase
	TraesCS2B02G430800	biological_process	protein glycosylation	Alpha-mannosyltransferase
MQTL16	TraesCS2B02G012000	molecular_function	transferase activity, transferring hexosyl groups	UDP-glucuronosyl/UDP-glucosyltransferase
	TraesCS2B02G012400	Unknown	Unknown	Unknown
	TraesCS2B02G012800	cellular_component	plasma membrane	Peptidyl-prolyl cis-trans isomerase
	TraesCS2B02G012900	molecular_function	metal ion binding	Zinc finger
	TraesCS2B02G013500	Unknown	Unknown	Unknown
MQTL17	TraesCS2B02G404900	biological_process	autophagy	Autophagy-related protein 13
MQTL18	TraesCS2B02G578200	cellular_component	integral component of membrane	Bulb-type lectin domain
	TraesCS2B02G577200	molecular_function	heme binding	Cytochrome P450
	TraesCS2B02G576300	molecular_function	cysteine-type peptidase activity	GranulinCysteine peptidase
MQTL19	TraesCS2B02G465400	biological_process	protein maturation by [4Fe-4S] cluster transfer	MIP18 family
	TraesCS2B02G465600	cellular_component	integral component of membrane	Sodium/calcium exchanger membrane region
MQTL20	TraesCS2B02G538800	molecular_function	hydrolase activity	Peptidase T2
	TraesCS2B02G538600	molecular_function	hydrolase activity	Nucleophile aminohydrolases
MQTL23	TraesCS2D02G099800	cellular_component	integral component of membrane	Alpha/beta hydrolase fold-1
	TraesCS2D02G100300	cellular_component	nucleus	Zinc finger, Dof-type
	TraesCS2D02G100700	molecular_function	DUnknown binding	UnknownC domain
MQTL24	TraesCS2D02G136800	Unknown	Unknown	Gnk2-homologous domain
	TraesCS2D02G137400	molecular_function	carbohydrate binding	Protein kiUnknownse domainLegume lectin domain
	TraesCS2D02G138100	Unknown	Unknown	CID domain
	TraesCS2D02G138200	cellular_component	integral component of membrane	TMEM115/Pdh1/Rbl19
	TraesCS2D02G138800	molecular_function	hydrolase activity	Alpha/Beta hydrolase fold
MQTL25	TraesCS3A02G017900	molecular_function	ATP binding	Protein kiUnknownse domainSerine-threonine/tyrosine-protein kiUnknownse
	TraesCS3A02G018300	molecular_function	ATP binding	Protein kiUnknownse domainSerine/threonine-protein kiUnknownse
	TraesCS3A02G018500	molecular_function	ATP binding	Protein kiUnknownse domainSerine/threonine-protein kiUnknownse
MQTL27	TraesCS3B02G013300	Unknown	Unknown	TPX2, C-termiUnknownl
	TraesCS3B02G014000	Unknown	Unknown	Unknown
	TraesCS3B02G014600	Unknown	Unknown	Unknown
	TraesCS3B02G015800	Unknown	Unknown	Phosphatidylethanolamine-binding protein
	TraesCS3B02G017200	cellular_component	membrane	Glycosyl transferase, family 14
	TraesCS3B02G017500	cellular_component	membrane	DEK, C-termiUnknownl
MQTL28	TraesCS3B02G493700	molecular_function	calcium ion binding	Mog1/PsbP
	TraesCS3B02G493000	cellular_component	integral component of membrane	Mitochondrial carrier protein
MQTL29	TraesCS3B02G008100	molecular_function	peptidyl-prolyl cis-trans isomerase activity	Cyclophilin-like domain superfamily
	TraesCS3B02G008700	molecular_function	transferase activity, transferring acyl groups other than amino-acyl groups	Thiolase
	TraesCS3B02G010600	Unknown	Unknown	UspA, Rossmann-like alpha/beta/alpha sandwich fold
MQTL30	TraesCS3B02G131400	biological_process	chloroplast ribulose bisphosphate carboxylase complex assembly	Helicase superfamily
MQTL31	TraesCS3B02G576000	biological_process	protein ufmylation	Ubiquitin-like domain superfamily
	TraesCS3B02G575600	cellular_component	integral component of membrane	Alkaline ceramidase
MQTL32	TraesCS3B02G377600	molecular_function	ubiquitin-protein transferase activity	ArmadilloU box domain
MQTL34	TraesCS3B02G574300	molecular_function	oxidoreductase activity	Pheophorbide a oxygeUnknownse
MQTL36	TraesCS4A02G291700	cellular_component	membrane	Calcium-dependent channel
	TraesCS4A02G291600	Unknown	Unknown	CBS domain
	TraesCS4A02G290800	Unknown	Unknown	VQ motif-containing protein 29
	TraesCS4A02G293100	Unknown	Unknown	Unknown
MQTL37	TraesCS4A02G333400	Unknown	Unknown	At4g14100-like
	TraesCS4A02G331600	molecular_function	catalytic activity	UnknownD-dependent epimerase/dehydratase
	TraesCS4A02G335300	Unknown	Unknown	RPM1-interacting protein
	TraesCS4A02G332100	Unknown	Unknown	Transcription factor BTF3
MQTL38	TraesCS4A02G331900	molecular_function	catalytic activity	UnknownD(P)-binding domain superfamily
MQTL42	TraesCS4D02G301600	molecular_function	protein binding	WD40 repeat
	TraesCS4D02G301500	Unknown	Unknown	Occludin homology domain
	TraesCS4D02G301000	cellular_component	integral component of membrane	Transmembrane protein 131-like domain
	TraesCS4D02G301700	Unknown	Unknown	Zinc finger, FYVE/PHD-type
	TraesCS4D02G302500	cellular_component	integral component of membrane	Multi antimicrobial extrusion protein
MQTL43	TraesCS5A02G234300	molecular_function	metal ion binding	Non-haem dioxygeUnknownse N-termiUnknownl domain
	TraesCS5A02G235700	cellular_component	integral component of membrane	Peptidase S26A
	TraesCS5A02G236700	cellular_component	integral component of membrane	Mitochondrial carrier domain superfamily
MQTL44	TraesCS5A02G389100	molecular_function	hydrolase activity, hydrolyzing O-glycosyl compounds	Glycoside hydrolase
	TraesCS5A02G390500	cellular_component	nucleus	HMG-I/HMG-Y
	TraesCS5A02G391600	Unknown	Unknown	Chaperone J-domain superfamily,DUnknownJ domain
	TraesCS5A02G389800	molecular_function	protein binding	Tetratricopeptide repeat-containing domain
	TraesCS5A02G388300	molecular_function	hydrolase activity, hydrolyzing O-glycosyl compounds	Glycoside hydrolase
	TraesCS5A02G391500	molecular_function	cysteine-type peptidase activity	Cysteine peptidase
	TraesCS5A02G391200	molecular_function	metal ion binding	Heavy metal-associated domain superfamily
	TraesCS5A02G389000	molecular_function	hydrolase activity, hydrolyzing O-glycosyl compounds	Glycoside hydrolase
MQTL46	TraesCS5B02G009000	Unknown	Unknown	PLAC8 motif-containing protein
	TraesCS5B02G010300	cellular_component	integral component of membrane	Modifying wall lignin-1/2
	TraesCS5B02G010400	cellular_component	integral component of membrane	Modifying wall lignin-1/2
MQTL47	TraesCS5B02G138900	cellular_component	integral component of membrane	Sugar phosphate transporter domain
MQTL48	TraesCS5B02G542300	biological_process	embryo development ending in seed dormancy	Pantoate-beta-alanine ligase
MQTL50	TraesCS6A02G040400	molecular_function	DUnknown binding	Histone H2A/H2B/H3
	TraesCS6A02G041700	molecular_function	metal ion binding	Catalase haem-binding site
MQTL51	TraesCS6A02G266100	molecular_function	hydrolase activity, hydrolyzing O-glycosyl compounds	Glycoside hydrolase family 16Xyloglucan endo-transglycosylase, C-termiUnknownlConcaUnknownvalin A-like lectin/glucaUnknownse domain superfamilyXyloglucan endotransglucosylase/hydrolase
	TraesCS6A02G265500	cellular_component	integral component of membrane	C2 domainGRAM domain
MQTL53	TraesCS6B02G418400	biological_process	cellulose microfibril organization	COBRA, plant
MQTL55	TraesCS6B02G459100	cellular_component	integral component of membrane	Protein kiUnknownse domainEGF-like calcium-binding domain
	TraesCS6B02G460300	Unknown	Unknown	Protein of unknown function DUF789
	TraesCS6B02G459300	cellular_component	integral component of membrane	Protein kiUnknownse domainEGF-like domain
	TraesCS6B02G459200	molecular_function	ADP binding	Rx, N-termiUnknownl, Virus X resistance protein-like, coiled-coil domain, NB-ARC, P-loop containing nucleoside triphosphate hydrolase,
	TraesCS6B02G461200	Unknown	Unknown	Unknown
MQTL56	TraesCS6B02G267800	cellular_component	integral component of membrane	Major facilitator superfamily, MFS transporter superfamily, SPX domain
	TraesCS6B02G267300	biological_process	sigUnknownl transduction	Rho GTPase activation protein
	TraesCS6B02G267900	molecular_function	metal ion binding	Zinc finger
MQTL57	TraesCS7A02G007300	cellular_component	integral component of membrane	Rx, N-termiUnknownl, NB-ARC
	TraesCS7A02G009100	molecular_function	hydrolase activity, hydrolyzing O-glycosyl compounds	Glycoside hydrolase
	TraesCS7A02G009200	molecular_function	hydrolase activity, hydrolyzing O-glycosyl compounds	Glycoside hydrolase
	TraesCS7A02G009800	molecular_function	hydrolase activity, hydrolyzing O-glycosyl compounds	Glycoside hydrolase
	TraesCS7A02G010300	Unknown	Unknown	von Willebrand factor A-like domain superfamily
MQTL59	TraesCS7B02G441100	molecular_function	heme binding	Protein of unknown function DUF247
	TraesCS7B02G441500	cellular_component	integral component of membrane	Unknown
	TraesCS7B02G441800	Unknown	Unknown	C2 domain, C2 domain superfamily
MQTL60	TraesCS7B02G308000	cellular_component	Unknown	Uncharacterised protein family UPF0114
	TraesCS7B02G309200	molecular_function	Unknown	Citrate synthaseATP-citrate lyase/succinyl-CoA ligase
	TraesCS7B02G309300	cellular_component	Unknown	EamA domain, WAT1-related protein
MQTL61	TraesCS7B02G455300	molecular_function	oxidoreductase activity	Aldolase-type TIM barrel
